# Supplementary material for: Regulation of B Lymphocyte Development by Histone H2A Deubiquitinase BAP1
Source: Front Immunol. 2021 Apr 12;12:626418. doi: 10.3389/fimmu.2021.626418 (PMC8072452; doi:10.3389/fimmu.2021.626418)
Supplement: Supplementary file 2 [file Table_1.xlsx]

## Sheet: Legend
Supplemental Table S1. Analyses of Bap1fl/fl Cre RNA-Seq and BAP1 ChIP-Seq datasets.
(A-D) Analysis of the Bap1fl/fl Cre RNA-Seq dataset; related to Figures 4C-E. (A) List of genes differentially expressed in pre-B and immature B cells of Bap1fl/fl Cre relative to control Bap1fl/+ mice; related to Figure 4D. Information provided for each gene includes: gene cluster, heatmap row number (Figure 4D), gene name, fold change, false discovery rate (FDR), and normalized counts per milli…
(E-F) Analysis of the BAP1 ChIP-Seq dataset; related to Figures 6A-B. (E) List of BAP1 binding peaks identified in the B cell precursor cell line Ba/F3. Information provided for each binding peak includes: peak group, peak location, distance to the nearest gene transcription start site (TSS), normalized read intensities ±100bp around peak summit, whether this binding peak was also identified in p…
(G-H) Consolidation of Bap1fl/fl Cre RNA-Seq and BAP1 ChIP-Seq data; related to Figure 7A-B. Putative BAP1-regulated genes are identified as having BAP1-binding peaks in ChIP-Seq data, and significant dysregulation in expression in Bap1fl/fl Cre relative to control Bap1fl/+ cells in the RNA-Seq data. (G) List of putative BAP1-regulated genes, with information provided including: dysregulated gene…
Supplemental References
Dey, A., Seshasayee, D., Noubade, R., French, D.M., Liu, J., Chaurushiya, M.S., et al. (2012). Loss of the tumor suppressor BAP1 causes myeloid transformation. Science 337(6101), 1541-1546. doi: 10.1126/science.1221711.
Frangini, A., Sjoberg, M., Roman-Trufero, M., Dharmalingam, G., Haberle, V., Bartke, T., et al. (2013). The aurora B kinase and the polycomb protein ring1B combine to regulate active promoters in quiescent lymphocytes. Mol Cell 51(5), 647-661. doi: 10.1016/j.molcel.2013.08.022.
Kweon, S.M., Chen, Y., Moon, E., Kvederaviciute, K., Klimasauskas, S., and Feldman, D.E. (2019). An Adversarial DNA N(6)-Methyladenine-Sensor Network Preserves Polycomb Silencing. Mol Cell 74(6), 1138-1147 e1136. doi: 10.1016/j.molcel.2019.03.018.
McLean, C.Y., Bristor, D., Hiller, M., Clarke, S.L., Schaar, B.T., Lowe, C.B., et al. (2010). GREAT improves functional interpretation of cis-regulatory regions. Nat Biotechnol 28(5), 495-501. doi: 10.1038/nbt.1630.
Micol, J.B., Pastore, A., Inoue, D., Duployez, N., Kim, E., Lee, S.C., et al. (2017). ASXL2 is essential for haematopoiesis and acts as a haploinsufficient tumour suppressor in leukemia. Nat Commun 8, 15429. doi: 10.1038/ncomms15429.

## Sheet: A. DE genes (FC>=1.5 FDR<=0.01)
Dysreuglated Gene Cluster	Rownumber in heatmap	Gene Symbol	Gene Name	PreB KO vs WT	PreB Hz vs WT	Immature B KO vs WT	Immature B Hz vs WT	FC (PreB KO vs WT)	logFC (PreB KO vs WT)	FDR (PreB KO vs WT)	FC (PreB Hz vs WT)	logFC (PreB Hz vs WT)	FDR (PreB Hz vs WT)	FC (Immature B KO vs WT)	logFC (Immature B KO vs WT)	FDR (Immature B KO vs WT)	FC (Immature B Hz vs WT)	logFC (Immature B Hz vs WT)	FDR (Immature B Hz vs WT)	FC (Immature B WT vs PreB WT)	logFC (Immature B WT vs PreB WT)	FDR (Immature B WT vs PreB WT)	PreB_WT_2_Normalized_CPM	PreB_WT_3_Normalized_CPM	PreB_WT_4_Normalized_CPM	PreB_Hz_1_Normalized_CPM	PreB_Hz_2_Normalized_CPM	PreB_Hz_3_Normalized_CPM	PreB_Hz_4_Normalized_CPM	PreB_KO_1_Normalized_CPM	PreB_KO_2_Normalized_CPM	PreB_KO_3_Normalized_CPM	PreB_KO_4_Normalized_CPM	ImmB_WT_2_Normalized_CPM	ImmB_WT_3_Normalized_CPM	ImmB_WT_4_Normalized_CPM	ImmB_Hz_2_Normalized_CPM	ImmB_Hz_3_Normalized_CPM	ImmB_Hz_4_Normalized_CPM	ImmB_KO_1_Normalized_CPM	ImmB_KO_2_Normalized_CPM	ImmB_KO_3_Normalized_CPM	ImmB_KO_4_Normalized_CPM
Cluster I	1	March1	membrane-associated ring finger (C3HC4) 1(March1)	Up	No Change	Up	No Change	5.96907	2.57751	7.70738e-08	1.06075	0.0850885	1	2.95297	1.56217	0.00216912	1.23012	0.298805	1	8.34818	3.06146	4.17723e-11	2.5491	1.52306	6.7377	3.87771	2.7128	3.64925	5.05762	14.6664	21.6143	11.3152	38.6075	32.7956	24.8724	32.7534	33.7623	37.2676	40.2063	102.579	67.2661	69.7778	116.451
Cluster I	2	2700089E24Rik	RIKEN cDNA 2700089E24 gene	Up	No Change	Up	No Change	2.01022	1.00735	0.000239564	1.05751	0.0806777	1	2.09156	1.06458	0.000152339	1.19725	0.259729	1	0.929425	-0.105589	0.789516	22.0318	28.1198	27.6943	30.6591	33.1888	20.519	25.4003	74.9349	54.3546	38.437	40.9539	23.2182	23.5955	25.5374	32.3118	25.5473	28.7648	50.1663	51.9476	50.7713	48.9153
Cluster I	3	9030617O03Rik	RIKEN cDNA 9030617O03 gene	Up	No Change	Up	No Change	5.24687	2.39146	3.10337e-06	1.25161	0.32378	1	11.6618	3.54372	1.12123e-12	1.15863	0.212425	1	1.65672	0.728332	0.248273	0.916337	1.52306	1.14455	1.80812	1.20555	1.58824	1.38619	2.96681	9.76495	5.46676	6.98711	1.53987	1.94814	2.46185	2.66365	1.82882	2.40326	19.7634	21.7671	23.2858	27.9893
Cluster I	4	Actn1	actinin, alpha 1	Up	No Change	Up	No Change	4.75032	2.24803	1.13864e-05	1.03014	0.0428346	1	3.73782	1.9022	0.000339987	1.07153	0.0996716	1	2.18664	1.12872	0.0352934	5.27328	3.63952	2.30622	1.13963	3.4842	6.98578	3.79723	22.3496	21.7089	15.4577	11.6241	11.588	7.4198	5.54285	8.00212	9.1798	9.1262	33.203	30.162	24.546	34.513
Cluster I	5	Angpt1	angiopoietin 1	Up	No Change	Up	No Change	4.30548	2.10618	3.25619e-06	1.17195	0.228912	1	4.70287	2.23354	3.03589e-06	1.29542	0.373424	1	0.304518	-1.7154	0.000206012	9.81647	6.44581	8.28578	13.3808	11.9181	5.42216	7.64132	24.2899	30.2308	48.0438	38.439	2.83073	2.5186	2.11297	3.65055	1.473	4.54142	14.1877	8.50626	14.4084	9.78059
Cluster I	6	App	amyloid beta (A4) precursor protein	Up	No Change	Up	No Change	4.87261	2.28469	9.69573e-08	0.819298	-0.28754	1	3.0984	1.63152	0.000287713	1.34421	0.426759	1	1.6446	0.717736	0.144215	5.03489	2.32786	3.34806	2.2028	4.16976	2.64213	2.67865	19.5687	23.5513	11.0668	15.4931	6.17062	6.79392	4.66327	10.1102	7.86621	5.72323	18.1788	19.3471	15.2407	20.1032
Cluster I	7	Arhgef12	Rho guanine nucleotide exchange factor (GEF) 12	Up	No Change	Up	No Change	2.00045	1.00033	0.00730342	0.816777	-0.291986	1	2.3181	1.21294	0.00111562	1.08013	0.111204	1	1.16543	0.220858	0.63689	19.5088	17.9949	12.6365	7.93796	15.6366	14.7103	16.3112	17.0595	38.1951	33.6814	44.8241	17.9878	22.6246	17.8251	20.1358	22.6931	20.2915	37.4463	44.788	42.904	55.5071
Cluster I	8	Atp11a	ATPase, class VI, type 11A	Up	No Change	Up	No Change	5.6389	2.49541	0.000347828	0.747319	-0.420205	1	8.90078	3.15393	9.54418e-06	0.84588	-0.241475	1	0.681067	-0.554131	0.530292	1.53716	2.88541	1.26194	0.508148	1.75375	2.57319	0.821355	14.8035	4.73385	12.0724	11.2438	0.515354	2.25415	1.09825	0.687352	1.37608	1.20411	10.8708	9.68346	10.9515	14.5669
Cluster I	9	Atrnl1	attractin like 1	Up	No Change	Up	No Change	1.69304	0.75962	0.0039565	1.00379	0.00545994	1	1.6792	0.747775	0.00822665	0.846833	-0.239851	1	0.719333	-0.475268	0.0850054	49.7715	35.7079	36.2735	37.0097	34.4152	48.3058	43.2186	73.5011	73.6388	56.6207	71.0976	36.8156	26.9969	23.7611	23.4035	31.132	19.6324	55.4245	47.5826	48.1689	44.911
Cluster I	10	Bbc3	Bcl-2 binding component 3	Up	No Change	Up	No Change	2.58635	1.37092	0.00723063	0.619696	-0.690367	1	5.03351	2.33156	1.43874e-06	1.09342	0.128849	1	0.818374	-0.289168	0.654923	4.5047	5.59527	4.65158	4.92484	1.27546	3.12599	2.85378	6.39486	15.2947	15.4031	13.8181	4.16495	3.6696	4.23331	3.47902	4.42411	5.29461	16.449	18.0537	25.1552	21.4433
Cluster I	11	Cacna1e	calcium channel, voltage-dependent, R type, alpha 1E subunit	Up	No Change	Up	No Change	2.3234	1.21624	2.14842e-05	0.776113	-0.365662	1	3.34115	1.74034	4.96666e-10	1.23708	0.306935	1	0.219833	-2.18552	1.01398e-15	684.836	417.052	332.771	393.906	368.818	344.174	377.7	1120.84	1038.44	931.889	1353.23	129.663	118.951	66.7599	141.145	133.442	115.554	385.349	288.377	289.274	441.985
Cluster I	12	Cxcr7	chemokine (C-X-C motif) receptor 7	Up	No Change	Up	No Change	4.27989	2.09757	0.0035917	1.40863	0.494298	1	4.2632	2.09194	0.00340138	1.38879	0.473828	1	2.74375	1.45615	0.0406996	0.916337	0.652741	1.14455	1.72918	1.5796	0.650069	1.1494	2.62792	6.39697	4.34482	2.20267	1.94496	2.18614	3.34881	1.23052	6.18533	2.98673	7.56382	12.5609	13.424	9.06041
Cluster I	13	Cyp4f18	cytochrome P450, family 4, subfamily f, polypeptide 18	Up	No Change	Up	No Change	2.06725	1.04771	1.11721e-05	0.832905	-0.263777	1	2.09053	1.06387	1.32071e-05	1.22668	0.294763	1	0.728666	-0.45667	0.0874112	41.3047	42.9721	50.8103	42.1232	32.9006	32.9762	42.0198	95.836	57.8675	102.906	115.772	31.7054	28.9614	37.7582	38.1971	39.956	42.5935	60.9707	77.1956	72.9171	63.3066
Cluster I	14	Dab2ip	disabled homolog 2 (Drosophila) interacting protein	Up	No Change	Up	No Change	2.316	1.21163	2.95008e-05	0.880524	-0.183565	1	2.65443	1.4084	1.15435e-06	1.21775	0.284217	1	1.07979	0.110753	0.793845	26.4769	17.6067	16.9311	12.864	22.7227	21.307	14.7301	46.7129	38.1079	41.9119	61.7083	22.3473	18.7157	24.8139	24.3072	27.0063	28.9172	54.6273	50.0619	72.3802	56.1394
Cluster I	15	Efnb2	ephrin B2	Up	No Change	Up	No Change	4.90475	2.29418	4.32708e-10	0.967649	-0.047444	1	2.98569	1.57806	3.33678e-05	1.23032	0.299036	1	1.42883	0.514833	0.243588	2.89304	6.68812	5.98445	5.32445	4.56834	5.42216	4.77027	30.872	20.6698	27.9529	22.4133	6.51625	8.14515	7.59194	6.88222	7.23492	13.2601	25.6368	21.3751	19.8658	21.7589
Cluster I	16	Farp1	FERM, RhoGEF (Arhgef) and pleckstrin domain protein 1 (chondrocyte-derived)	Up	No Change	Up	No Change	6.50819	2.70226	7.29045e-06	1.2171	0.283449	1	5.61345	2.48889	0.000126702	2.33484	1.22332	1	0.530042	-0.915822	0.210372	1.42169	1.75548	1.09319	1.42331	2.57789	1.54638	1.38619	10.5875	11.4895	11.1686	3.9445	0.721	1.10063	0.434878	1.53132	2.70879	1.05298	3.5703	5.08718	3.93736	4.39533
Cluster I	17	Fcer2a	Fc receptor, IgE, low affinity II, alpha polypeptide	Up	No Change	Up	No Change	8.83021	3.14245	1.8299e-19	1.02889	0.0410843	1	2.91585	1.54391	8.40721e-06	1.24889	0.320647	1	38.5215	5.26759	1.8043e-46	4.93183	2.98184	3.59262	4.7386	2.65515	5.24241	3.14853	31.7565	18.083	34.3902	51.4308	109.669	173.615	160.637	128.325	250.071	176.023	349.69	431.224	486.21	458.791
Cluster I	18	Fchsd2	FCH and double SH3 domains 2	Up	No Change	Up	No Change	2.42281	1.27668	2.50845e-07	0.957968	-0.0619505	1	1.68873	0.75594	0.00835193	1.02292	0.0326966	1	2.05834	1.04148	2.3627e-05	130.49	96.8702	134.583	147.254	106.697	103.102	105.254	252.584	237.597	241.003	438.093	241.029	257.502	246.495	228.519	280.748	252.84	476.776	348.117	374.875	477.779
Cluster I	19	Glul	glutamate-ammonia ligase (glutamine synthetase)	Up	No Change	Up	No Change	1.62989	0.704776	0.000434747	1.1181	0.161043	1	1.8169	0.861481	1.49902e-05	1.16946	0.225847	1	0.635098	-0.654948	0.000878246	115.359	121.917	168.726	170.482	151.784	144.56	138.454	203.165	205.455	211.973	261.766	74.0623	86.7355	97.0491	99.8736	101.36	100.315	171.955	154.324	154.525	143.864
Cluster I	20	Gpr183	G protein-coupled receptor 183(Gpr183)	Up	No Change	Up	No Change	6.0218	2.59019	2.06588e-11	0.898055	-0.155124	1	4.46734	2.15942	2.18622e-08	1.3953	0.480579	1	1.86686	0.900612	0.0318118	6.6155	3.15739	4.38501	3.6557	3.4842	6.40465	3.40381	16.9029	40.9293	30.9359	25.0235	6.93498	9.72683	9.78353	13.5134	12.0901	11.3028	32.022	31.333	49.2145	45.0373
Cluster I	21	H2-Eb1	histocompatibility 2, class II antigen E beta	Up	No Change	Up	No Change	2.10558	1.07422	0.00123387	1.31539	0.395487	1	2.82006	1.49573	2.83605e-06	1.45851	0.5445	1	8.05409	3.00972	1.27586e-22	14.1151	30.0792	21.3772	27.8643	19.3599	29.1472	38.6432	35.9737	46.3117	37.1611	64.6803	133.686	221.39	173.195	235.398	248.477	286.617	359.043	503.636	487.722	635.974
Cluster I	22	Icosl	icos ligand	Up	No Change	Up	No Change	4.38369	2.13215	0.000592888	0.833539	-0.262678	1	3.3343	1.73739	0.00622176	0.987544	-0.0180832	1	19.7146	4.30119	2.9396e-13	1.97174	0.713317	1.20325	1.29997	0.623011	0.584816	1.8092	2.00397	2.90492	4.01768	13.8887	19.3493	31.5278	26.1295	22.9474	25.8738	27.225	74.7032	74.2093	81.3337	112.161
Cluster I	23	Igf1r	insulin-like growth factor I receptor	Up	No Change	Up	No Change	2.88059	1.52637	6.54616e-05	1.07453	0.103705	1	3.00335	1.58657	6.28098e-05	1.32453	0.405475	1	0.580366	-0.784964	0.057441	21.2024	6.77219	8.87762	11.6529	16.2375	14.1587	10.7442	32.0905	30.9408	33.9686	44.5763	7.75756	7.73588	5.8856	9.5409	11.4779	7.30641	21.3234	20.4712	19.0334	24.8289
Cluster I	24	Il9r	interleukin 9 receptor	Up	No Change	Up	No Change	28.5998	4.83793	5.18163e-12	1.24466	0.315754	1	33.5597	5.06866	1.27996e-13	1.23901	0.309183	1	2.36825	1.24382	0.114599	0.622066	0.595873	0.528255	0.895425	1.20555	0.329959	0.472341	9.81678	14.0492	8.75264	34.6766	1.56836	0.690096	1.90044	2.50455	0.650416	2.00189	43.1782	41.6274	25.7081	76.5458
Cluster I	25	Khdrbs3	KH domain containing, RNA binding, signal transduction associated 3	Up	No Change	Up	No Change	8.17802	3.03175	1.21095e-05	1.724	0.785757	1	12.5579	3.65053	4.98889e-07	1.79646	0.845157	1	0.299275	-1.74046	0.0145857	6.37587	3.21549	2.76478	5.27388	13.3469	6.34063	3.45561	46.1061	40.7659	32.9133	15.1152	1.7195	0.448311	1.51347	4.31677	0.503754	1.80864	19.2208	14.396	12.6334	15.7314
Cluster I	26	Kynu	kynureninase (L-kynurenine hydrolase)	Up	No Change	Up	No Change	5.368	2.42439	4.41949e-09	0.997466	-0.00366086	1	2.46641	1.30241	0.00376698	1.17523	0.232943	1	3.54493	1.82576	6.2235e-06	4.72571	4.73484	3.78461	6.69596	3.65222	2.70985	4.55692	13.3146	17.5548	28.2764	35.7619	18.5998	16.4628	11.9383	18.4665	23.4583	13.3183	42.9346	32.1677	31.2758	48.2199
Cluster I	27	Lcp1	lymphocyte cytosolic protein 1	Up	No Change	Up	No Change	1.99361	0.995385	6.27228e-08	1.03045	0.0432725	1	1.55389	0.635887	0.00195938	1.01965	0.0280724	1	5.15864	2.36699	8.72552e-40	145.655	188.298	146.427	156.18	166.727	189.963	147.138	298.299	323.811	319.784	335.054	721.656	921.379	835.153	743.558	965.983	817.347	1299.77	1272.28	1329.24	1233.16
Cluster I	28	Lgr4	leucine-rich repeat-containing G protein-coupled receptor 4	Up	No Change	Up	No Change	5.95112	2.57316	1.52935e-05	0.876312	-0.190484	1	7.03487	2.81452	7.64472e-06	0.759834	-0.396243	1	0.423094	-1.24095	0.0603911	1.68616	1.71715	3.06926	1.66505	1.45206	1.48728	2.95737	17.9722	8.64229	11.0668	13.8181	0.941512	0.506239	1.27761	0.527011	1.32634	0.220505	6.83303	7.48857	6.29217	5.13036
Cluster I	29	Lmo7	LIM domain only 7	Up	No Change	Up	No Change	9.99237	3.32083	5.01162e-10	1.23981	0.310116	1	5.0735	2.34298	1.81498e-05	2.05847	1.04157	1	0.892054	-0.164797	0.8344	4.61397	2.38473	4.43636	3.4041	9.23233	3.41779	2.85378	33.7911	38.3916	29.1658	51.2413	4.48705	3.20618	2.50608	10.8957	6.32307	3.79567	22.0394	18.5087	8.93996	19.6107
Cluster I	30	Lonrf3	LON peptidase N-terminal domain and ring finger 3	Up	No Change	Up	No Change	2.44192	1.28801	0.00176917	1.04683	0.0660221	1	4.6175	2.20711	1.43737e-07	1.19408	0.255894	1	0.15215	-2.71643	8.21289e-12	16.211	18.8009	11.1019	12.3756	13.4021	21.307	17.2781	52.3859	29.909	32.8357	35.0409	2.97567	1.74287	2.27881	4.28694	1.473	2.59527	12.0101	10.8619	8.12478	12.1911
Cluster I	31	Ly6a	lymphocyte antigen 6 complex, locus A	Up	No Change	Up	No Change	5.0417	2.33391	0.00505157	0.672844	-0.571656	1	4.32375	2.11228	0.00862285	1.83099	0.87262	1	9.45734	3.24143	1.44118e-05	0.533909	0.331315	0.672547	0.508148	0.328675	0.241313	0.293517	1.72503	4.45626	0.242321	4.02502	5.38396	5.33691	3.99253	12.652	5.94812	8.35319	24.0558	28.4247	11.231	21.1946
Cluster I	32	Map3k15	mitogen-activated protein kinase kinase kinase 15	Up	No Change	Up	No Change	3.27739	1.71255	9.95599e-05	1.15292	0.205298	1	3.54416	1.82544	8.78345e-05	1.20391	0.267732	1	0.396896	-1.33317	0.00324799	9.98534	3.78293	7.51541	7.64565	9.10724	9.16745	6.80023	22.171	22.5441	25.3553	22.9918	3.21601	1.49227	3.72226	3.21924	3.08629	3.85265	9.9432	8.81045	6.94309	14.2328
Cluster I	33	Mpp6	membrane protein, palmitoylated 6 (MAGUK p55 subfamily member 6)	Up	No Change	Up	No Change	1.60351	0.68123	0.00610705	1.04273	0.060362	1	1.66177	0.732721	0.00433451	1.02534	0.0360972	1	1.04779	0.0673515	0.843823	35.428	31.5615	52.0001	40.0203	47.0398	37.6227	40.7582	86.4841	51.7432	55.7969	60.4063	41.8997	43.092	39.6943	43.2473	39.2316	45.3609	66.2461	66.0345	71.1863	72.8125
Cluster I	34	Myc	myelocytomatosis oncogene	Up	No Change	Up	No Change	2.73432	1.45118	5.69336e-07	1.05816	0.0815567	1	1.74405	0.802442	0.00837004	1.17598	0.233864	1	11.4845	3.52162	4.8438e-37	4.31597	2.45272	4.05485	4.54866	4.10599	2.49439	4.12404	8.83315	10.6297	8.91984	11.1273	43.841	42.4006	38.273	44.7985	56.2253	45.4105	57.1801	75.1343	69.3585	87.8917
Cluster I	35	Neto2	neuropilin (NRP) and tolloid (TLL)-like 2	Up	No Change	Up	No Change	2.43404	1.28335	4.97582e-06	1.14701	0.19788	1	2.97351	1.57217	5.07496e-08	1.21486	0.280787	1	0.380416	-1.39435	6.98581e-07	20.2414	19.4067	20.6154	15.8882	30.2148	25.4536	20.6091	50.3245	48.2892	47.667	49.336	7.85419	5.90108	9.1521	10.5054	8.70282	8.63068	28.6559	19.1221	19.243	23.8736
Cluster I	36	Nfkb2	nuclear factor of kappa light polypeptide gene enhancer in B-cells 2, p49/p100	Up	No Change	Up	No Change	2.30609	1.20545	1.84865e-06	1.00932	0.0133828	1	1.77303	0.826221	0.00340138	1.18742	0.247825	1	3.28177	1.71447	1.56358e-12	92.3439	67.4227	112.758	118.773	72.4827	83.4082	92.0954	159.205	184.082	193.9	300.82	283.384	311.244	299.793	297.376	398.626	366.054	547.774	510.497	560.555	495.643
Cluster I	37	Nr1d2	nuclear receptor subfamily 1, group D, member 2	Up	No Change	Up	No Change	2.85595	1.51397	2.50845e-07	0.968288	-0.0464914	1	2.36192	1.23996	8.90527e-05	1.02884	0.0410212	1	0.588448	-0.765014	0.0167338	15.1481	16.6226	16.6095	22.6977	16.5012	10.4664	12.7964	39.7736	49.407	37.9027	57.2014	8.73004	9.72683	10.0047	10.4657	9.6912	9.1262	25.7032	19.1221	21.4716	23.37
Cluster I	38	Nr3c2	nuclear receptor subfamily 3, group C, member 2	Up	No Change	Up	No Change	14.1946	3.82727	6.27228e-08	0.85394	-0.227794	1	6.31026	2.6577	0.000286831	2.18943	1.13056	1	1.12725	0.172804	0.887297	1.03802	1.22389	0.608961	1.55034	0.770179	0.650069	0.293517	5.46505	25.3201	10.3774	13.4973	0.42368	0.911733	1.90044	2.7867	2.12469	2.2001	6.6288	6.87771	6.03843	7.83413
Cluster I	39	Nrxn1	neurexin I	Up	No Change	Up	No Change	2.71375	1.44029	1.71793e-05	0.959643	-0.0594307	1	2.2462	1.16749	0.00175503	1.12675	0.172173	1	0.242661	-2.04299	3.45811e-10	45.535	24.6088	36.6061	46.9765	33.233	28.3051	28.0728	62.1893	117.147	89.5449	117.421	11.7553	7.25609	6.87697	11.5744	8.77424	8.82269	26.215	16.2607	19.1879	15.9034
Cluster I	40	Osbpl5	oxysterol binding protein-like 5	Up	No Change	Up	No Change	1.82828	0.870488	0.00322458	0.912	-0.132894	1	2.5045	1.32452	3.00719e-06	1.40522	0.490794	1	0.731203	-0.451655	0.162559	19.8415	19.6107	15.7792	16.6011	16.1394	16.5177	17.8984	22.9172	33.2094	37.9935	40.5352	12.2012	14.7187	13.4603	17.7643	22.9406	16.0511	26.7612	31.2057	36.3176	40.5924
Cluster I	41	Pea15a	phosphoprotein enriched in astrocytes 15A	Up	No Change	Up	No Change	4.0206	2.00741	8.4408e-09	1.20521	0.269283	1	4.33934	2.11748	1.2194e-09	1.11931	0.162615	1	1.17982	0.238567	0.627101	4.02667	6.05269	6.94313	4.7386	8.91347	7.17907	6.53138	24.8405	21.5247	20.544	24.4388	5.52643	6.63147	7.931	8.1115	5.09875	9.27238	23.966	25.3147	34.3477	32.6952
Cluster I	42	Plxna1	plexin A1	Up	No Change	Up	No Change	2.56529	1.35912	1.38771e-11	1.11346	0.155049	1	2.25249	1.17152	7.17467e-09	1.0646	0.0903102	1	2.22048	1.15087	9.32723e-09	39.3503	34.081	24.7889	34.8217	35.806	39.009	36.1742	62.7056	108.219	77.819	87.2274	67.0554	76.6536	74.3961	72.6207	81.1158	78.4603	157.253	166.608	162.221	168.985
Cluster I	43	Prkcb	protein kinase C, beta 1	Up	No Change	Up	No Change	1.61922	0.695295	6.82363e-05	1.04076	0.0576308	1	1.56706	0.648059	0.000415289	0.983354	-0.0242177	1	1.00682	0.00980125	0.97415	1081.3	1132.59	1001.41	1057.37	1154.12	1120.43	1129.85	1594.81	1583.47	1909.62	1853.78	1097.22	1123.58	1016.42	1017.9	1093.34	1072.09	1772.71	1499.01	1766.28	1725.87
Cluster I	44	Ptk2	PTK2 protein tyrosine kinase 2	Up	No Change	Up	No Change	5.63229	2.49372	5.74181e-09	1.0769	0.106878	1	2.86972	1.52091	0.000868032	0.964016	-0.0528704	1	1.8973	0.92395	0.0481697	2.47833	4.3615	3.82251	2.3212	2.76921	6.34063	3.88232	12.6943	17.6887	26.7474	23.0674	6.51625	7.25609	6.47772	5.95871	7.75781	5.80623	17.4037	22.8181	15.9235	21.3839
Cluster I	45	Sell	selectin, lymphocyte	Up	No Change	Up	No Change	2.34077	1.22698	0.000592888	0.856177	-0.224019	1	6.16515	2.62414	1.54829e-14	1.30308	0.381924	1	0.53589	-0.899991	0.012468	50.8232	49.9025	72.1887	75.6745	42.1612	38.5153	41.0431	115.213	90.8902	99.1663	234.452	25.6116	35.9215	31.1245	35.9859	40.3105	44.4467	215.627	143.346	155.349	247.46
Cluster I	46	Serpina3g	serine (or cysteine) peptidase inhibitor, clade A, member 3G	Up	No Change	Up	No Change	7.78929	2.96149	6.57974e-15	1.08914	0.123194	1	5.69365	2.50935	4.35232e-11	1.9159	0.93802	1	1.19363	0.255356	0.634345	4.5047	5.13044	6.22289	5.64019	8.61423	4.89521	3.88232	45.3525	31.3486	38.8101	49.3793	3.27051	8.14515	7.52069	15.4151	9.62871	11.247	32.022	28.902	34.0241	48.9153
Cluster I	47	Serpine2	serine (or cysteine) peptidase inhibitor, clade E, member 2	Up	No Change	Up	No Change	6.94944	2.7969	0.00313366	1.58427	0.663818	1	5.5362	2.4689	0.0058999	0.709224	-0.495687	1	5.73883	2.52076	0.00503033	0.622066	0.0445051	0.0574722	0.508148	0.421881	0.317647	0.293517	3.09282	0.517113	2.43533	0.800297	1.91276	0.810989	1.51347	0.553113	0.698879	1.7467	6.53776	7.38594	10.1302	7.35029
Cluster I	48	Shisa5	shisa family member 5(Shisa5)	Up	No Change	Up	No Change	2.81504	1.49316	1.70296e-09	0.999174	-0.00119255	1	1.87517	0.90702	0.000856843	1.18447	0.244243	1	3.28344	1.71521	1.24288e-12	40.9049	37.0875	36.6477	57.8326	38.7137	31.0038	25.1759	87.3699	111.889	97.4216	133.657	102.611	151.839	122.01	148.294	153.195	144.416	213.645	235.126	231.789	260.686
Cluster I	49	Slc7a5	solute carrier family 7 (cationic amino acid transporter, y+ system), member 5	Up	No Change	Up	No Change	2.70113	1.43356	1.3228e-07	1.07498	0.104309	1	2.50988	1.32762	2.05133e-06	1.54609	0.628623	1	1.06264	0.0876489	0.8334	19.1487	14.5705	14.7178	15.0434	20.6575	15.7051	18.0168	45.9813	29.4079	50.5506	48.5406	17.2247	20.3125	13.9382	28.5083	20.571	30.5004	40.1751	49.435	42.6232	40.0504
Cluster I	50	Smad3	MAD homolog 3 (Drosophila)	Up	No Change	Up	No Change	1.76411	0.818943	0.00242399	0.974804	-0.0368165	1	1.81799	0.862346	0.00222097	1.01477	0.0211558	1	0.535655	-0.900624	0.000441331	64.7569	57.1247	59.0252	61.069	62.6567	53.9335	57.4702	73.2197	76.0389	122.959	153.325	33.6392	31.5933	31.6613	25.5389	34.1099	38.6776	51.7337	62.4781	65.3243	55.3549
Cluster I	51	Snrnp25	small nuclear ribonucleoprotein 25 (U11/U12)(Snrnp25)	Up	No Change	Up	No Change	1.94627	0.960714	0.00545532	1.19374	0.255483	1	2.80679	1.48892	4.92867e-06	1.20375	0.267533	1	0.963844	-0.0531279	0.918065	7.6709	9.53892	12.1572	15.3974	13.9675	8.69713	8.68959	17.8486	20.3406	20.3501	17.7007	10.2142	8.65517	9.4371	10.0567	9.89398	14.1247	23.966	26.9062	28.5961	26.5167
Cluster I	52	Sorcs2	sortilin-related VPS10 domain containing receptor 2	Up	No Change	Up	No Change	1.82711	0.869563	0.000225087	1.06877	0.0959563	1	1.65427	0.726196	0.00643078	1.32483	0.405812	1	0.228157	-2.1319	5.94424e-22	126.929	111.795	97.2307	151.628	112.552	103.233	111.332	213.224	197.635	207.536	200.052	36.4538	22.3123	17.8693	37.1717	31.7008	32.6596	45.3608	47.1139	41.1547	35.42
Cluster I	53	Spint2	serine protease inhibitor, Kunitz type 2	Up	No Change	Up	No Change	2.83322	1.50244	0.000280623	1.20389	0.267703	1	2.36732	1.24325	0.00527593	1.6011	0.679061	1	1.80756	0.854044	0.0500216	4.02667	4.41836	6.7377	7.41748	6.30369	3.27989	7.37986	15.1387	8.79091	14.7743	18.7091	7.52838	9.42208	10.5132	16.3597	13.6205	14.0033	16.2078	26.7096	20.0668	23.7412
Cluster I	54	Tank	TRAF family member-associated Nf-kappa B activator	Up	No Change	Up	No Change	1.71635	0.779342	1.99598e-05	0.895012	-0.16002	1	1.51931	0.60342	0.00257294	0.947739	-0.0774381	1	1.3354	0.417275	0.0342698	70.8808	49.5465	62.8526	56.5228	59.6974	50.5761	51.9156	100.908	109.864	90.6814	118	72.8594	94.0999	77.8063	79.4445	72.5839	79.932	126.634	119.675	123.63	125.893
Cluster I	55	Thbs4	thrombospondin 4	Up	No Change	Up	No Change	13.6995	3.77605	2.25002e-20	1.132	0.178876	1	9.35971	3.22646	6.91937e-15	2.1404	1.09788	1	0.638331	-0.647623	0.194937	2.89304	1.9508	5.65306	3.6039	3.4842	4.20821	4.55692	31.0995	62.0854	42.073	56.883	2.3513	1.60939	2.73212	3.87801	5.2875	5.19055	16.6187	22.9381	27.4414	16.7819
Cluster I	56	Tnik	TRAF2 and NCK interacting kinase	Up	No Change	Up	No Change	2.79431	1.48249	0.00197495	0.472107	-1.08281	1	3.64148	1.86452	7.15929e-05	0.590939	-0.75892	1	1.73233	0.792711	0.115985	6.71235	7.47067	3.34806	1.66505	4.00542	2.13981	3.20896	21.2974	14.6253	16.0053	13.4242	9.01621	11.0768	10.2872	2.7867	9.26907	5.89542	35.174	27.0199	36.1447	49.2321
Cluster I	57	Tspan32	tetraspanin 32	Up	No Change	Up	No Change	1.91463	0.937064	0.00398666	0.728831	-0.456344	1	1.90071	0.926538	0.00583097	0.98027	-0.0287493	1	2.91485	1.54342	1.20495e-07	12.1222	15.4754	9.14908	10.9252	6.0903	8.17264	10.5136	30.7447	15.0552	26.2894	21.7319	38.0544	39.6528	29.4366	36.5987	34.9924	33.4351	62.0632	66.6033	61.8504	81.0314
Cluster I	58	Zadh2	zinc binding alcohol dehydrogenase, domain containing 2	Up	No Change	Up	No Change	1.84681	0.885037	0.000338984	0.970332	-0.0434491	1	1.92591	0.945539	0.000111806	0.909344	-0.137102	1	2.12946	1.09049	2.76858e-06	16.432	11.5503	16.9311	16.5444	13.1777	12.6246	15.7636	27.5956	26.6589	25.7515	30.6182	29.6551	38.9678	27.0521	29.4704	29.3299	28.1925	54.7774	62.6067	68.1744	60.1252
Cluster I	59	Zfp827	zinc finger protein 827(Zfp827)	Up	No Change	Up	No Change	5.15459	2.36586	1.76102e-09	1.24734	0.318852	1	3.29807	1.72162	2.12169e-05	1.54988	0.632159	1	1.59367	0.672355	0.129632	17.4067	11.2919	7.26595	10.5774	11.6165	21.8561	15.7636	79.4151	40.352	67.8426	59.6457	21.8158	15.779	19.7243	16.1509	46.83	25.8809	64.0538	57.0323	62.0379	69.0012
Cluster I	60	Zmat3	zinc finger matrin type 3	Up	No Change	Up	No Change	2.39909	1.26249	0.000659852	0.78281	-0.353266	1	2.88206	1.5271	2.31703e-05	0.861299	-0.215414	1	2.14003	1.09763	0.0024496	7.94283	7.09979	6.63865	5.54276	4.97673	6.98578	5.11805	9.07049	25.9735	14.9633	19.383	13.7733	19.4423	13.2073	11.0896	16.4976	12.3954	51.4716	41.9093	48.1689	36.8727
Cluster I	61	Zswim6	zinc finger, SWIM domain containing 6	Up	No Change	Up	No Change	2.32883	1.21961	3.54349e-07	0.790277	-0.339569	1	1.81842	0.862685	0.00112821	1.02556	0.0364136	1	0.988981	-0.0159857	0.972208	25.3222	19.1396	26.0875	17.3695	14.7143	18.9332	23.3186	55.973	48.8076	46.0204	68.3077	25.3836	20.7457	23.6407	22.0114	23.7185	25.8264	40.602	39.1122	43.534	45.9418
Cluster II	62	2010109I03Rik	RIKEN cDNA 2010109I03 gene	Up	No Change	No Change	No Change	3.21417	1.68445	0.00167404	1.25186	0.324068	1	1.98018	0.985634	0.174728	0.931655	-0.102132	1	1.029	0.0412481	0.9725	3.14882	1.67388	2.44563	3.96651	3.04147	1.72613	3.40381	7.2378	6.90302	7.35202	9.71258	2.76631	1.60939	3.10066	2.92094	1.67705	2.3661	4.52992	6.461	4.86654	3.91521
Cluster II	63	2610001J05Rik	RIKEN cDNA 2610001J05 gene	Up	No Change	No Change	No Change	2.00659	1.00474	0.00256949	1.52575	0.609521	1	0.925492	-0.111707	0.908575	0.974713	-0.036951	1	1.29047	0.3679	0.334552	9.56939	12.3897	12.9936	21.986	21.3271	13.6711	14.1382	29.6192	25.8851	21.9616	16.0766	14.6616	15.3496	15.1028	15.5071	12.2202	16.2406	14.7979	13.1693	13.0894	14.6115
Cluster II	64	2900002K06Rik	RIKEN cDNA 2900002K06 gene	Up	No Change	No Change	No Change	4.87029	2.28401	0.00631192	1.72826	0.78932	1	1.06539	0.0913841	0.978954	0.816535	-0.292414	1	3.517	1.81434	0.0225422	0.533909	0.761531	1.372	2.10166	1.20555	1.26566	1.59585	8.97384	4.64787	1.89737	1.91031	2.02921	3.95924	3.44708	3.60207	0.933539	3.1614	1.36316	4.73353	4.53311	2.7743
Cluster II	65	3830406C13Rik	RIKEN cDNA 3830406C13 gene	Up	No Change	No Change	No Change	2.24204	1.16481	0.00108964	1.19236	0.253814	1	1.3011	0.379735	0.587611	0.853913	-0.227839	1	1.56779	0.648736	0.0855857	12.9007	11.8779	8.35181	15.8414	16.5638	11.4267	8.83882	30.2957	32.4	21.5266	14.8389	18.8699	15.6846	17.3927	15.8576	13.9929	14.505	18.5454	23.5267	23.9478	24.1087
Cluster II	66	6720456H20Rik	RIKEN cDNA 6720456H20 gene	Up	No Change	No Change	No Change	2.11573	1.08115	0.00166963	1.17184	0.228775	1	1.5848	0.664299	0.132061	0.918007	-0.123424	1	1.80651	0.853204	0.012287	9.47502	11.2919	14.2384	18.82	12.2137	13.974	9.69594	29.5788	31.4812	16.6935	21.0344	21.5086	19.0948	22.653	18.6169	24.5475	14.9126	37.1597	32.9393	34.3477	29.2366
Cluster II	67	9430083A17Rik	RIKEN cDNA 9430083A17 gene	Up	No Change	No Change	No Change	3.70729	1.89036	0.000552655	0.846561	-0.240315	1	1.16519	0.220559	0.914456	0.901792	-0.149133	1	0.466415	-1.10031	0.0706738	3.68025	1.52306	2.72198	2.49387	2.42827	1.58824	2.43077	6.10246	12.138	10.278	10.7247	1.27847	1.24545	1.16213	1.23052	0.737138	1.35152	1.96108	1.14505	1.21112	1.41314
Cluster II	68	A630019I02Rik	hypothetical LOC408254	Up	No Change	No Change	No Change	6.95719	2.7985	1.82606e-06	1.0066	0.00949342	1	1.46799	0.553838	0.641992	0.804434	-0.313955	1	5.34222	2.41744	2.1757e-05	0.622066	0.543951	1.83422	1.42331	1.04244	0.743639	0.821355	4.78605	10.0254	6.03743	7.16303	4.95037	6.72466	4.45443	5.30243	2.42567	5.23762	8.24786	8.96502	8.59182	5.77382
Cluster II	69	A830010M20Rik	RIKEN cDNA A830010M20 gene	Up	No Change	No Change	No Change	1.95735	0.9689	4.01729e-05	0.844195	-0.244352	1	0.995596	-0.00636707	0.996571	0.902073	-0.148684	1	0.362153	-1.46533	5.87892e-11	130.679	103.712	121.116	140.38	102.645	75.8992	81.2278	230.988	208.014	223.9	264.923	48.7876	42.5077	37.4413	42.1348	35.9999	37.9889	54.4624	39.8393	42.3842	34.2024
Cluster II	70	Abca6	ATP-binding cassette, sub-family A (ABC1), member 6	Up	No Change	No Change	No Change	3.18254	1.67018	1.42416e-07	0.79379	-0.33317	1	1.88475	0.914372	0.0199727	0.959425	-0.0597583	1	0.428449	-1.22281	0.000188999	14.7471	15.5471	14.7178	11.9994	9.23233	10.3026	16.1015	32.9726	46.8644	50.0478	61.1769	6.69464	7.82277	4.76155	6.69454	6.98879	4.81148	9.9432	11.1661	13.8972	13.452
Cluster II	71	Abca8b	ATP-binding cassette, sub-family A (ABC1), member 8b	Up	No Change	No Change	No Change	7.53955	2.91448	2.50822e-06	0.861779	-0.214611	1	2.42603	1.27859	0.130513	1.34315	0.425618	1	0.757146	-0.401356	0.641286	2.0959	1.47979	1.49672	1.55034	1.0731	1.81477	1.38619	19.2188	3.89861	9.82491	18.2136	1.18184	1.49227	1.16213	0.993118	2.49581	1.67237	3.87295	2.56214	2.68947	3.31877
Cluster II	72	Abcc1	ATP-binding cassette, sub-family C (CFTR/MRP), member 1	Up	No Change	No Change	No Change	3.21967	1.68691	8.52588e-05	0.585271	-0.772824	1	1.73657	0.796239	0.175944	1.1213	0.165173	1	3.25076	1.70078	3.46614e-05	9.0839	12.1326	2.76478	3.4041	4.31938	7.17907	3.79723	18.7405	32.4	24.4284	27.4207	23.6072	33.4042	20.9798	27.7899	34.6927	24.9704	36.2025	43.5811	48.3099	52.5002
Cluster II	73	Acer3	alkaline ceramidase 3(Acer3)	Up	No Change	No Change	No Change	3.69566	1.88583	0.00209473	1.61242	0.689227	1	1.20382	0.267617	0.872874	0.625601	-0.676684	1	1.86304	0.897658	0.169654	1.75072	1.26716	3.12795	4.83727	1.70224	2.19521	4.49895	7.34057	9.2331	4.84642	8.9445	4.26901	2.78179	4.41758	2.13912	1.473	3.55286	3.79667	5.08718	5.50029	4.03153
Cluster II	74	Acvr2a	activin receptor IIA	Up	No Change	No Change	No Change	3.08107	1.62343	0.00880136	0.966793	-0.0487208	1	1.12369	0.168247	0.933757	0.985245	-0.0214463	1	0.506038	-0.982682	0.124357	12.6648	2.12635	8.40806	8.3277	3.65222	8.69713	9.2273	25.3042	27.9781	17.6361	24.4388	5.28485	2.06525	4.37704	4.68593	2.2637	4.60336	5.49939	3.75665	3.82826	4.49308
Cluster II	75	Adm	adrenomedullin	Up	No Change	No Change	No Change	8.85855	3.14707	8.24892e-09	0.77558	-0.366652	1	1.98538	0.989412	0.181227	1.11224	0.153467	1	5.25487	2.39365	5.31444e-06	1.97174	1.439	2.62049	2.86141	2.24799	0.650069	0.472341	12.5414	27.633	16.908	14.3707	12.7575	8.91333	10.1103	9.89141	10.422	15.0365	19.4115	25.0427	25.0915	14.6115
Cluster II	76	Adssl1	adenylosuccinate synthetase like 1	Up	No Change	No Change	No Change	2.15619	1.10848	0.000296916	1.0601	0.0841963	1	1.37778	0.462344	0.357161	1.15358	0.206119	1	0.774361	-0.368921	0.303567	54.3743	50.0496	38.9955	52.206	49.7845	54.5245	46.2006	132.194	128.183	91.0546	60.9068	42.7013	36.0991	32.2522	52.675	30.9126	44.5148	46.5751	72.556	45.8705	39.016
Cluster II	77	Ahr	aryl-hydrocarbon receptor	Up	No Change	No Change	No Change	5.11967	2.35605	0.00893519	1.48223	0.567768	1	1.0733	0.102055	0.974697	1.13511	0.182835	1	6.12322	2.61429	0.0015156	0.808313	0.966749	1.73884	1.55034	0.713764	2.01669	2.67865	1.77886	18.3213	1.56539	2.43558	7.67704	5.62529	8.31919	7.46517	8.77424	8.30736	7.73237	8.67072	6.14875	8.39344
Cluster II	78	AI413582	expressed sequence AI413582	Up	No Change	No Change	No Change	3.24161	1.69671	0.00198242	1.05653	0.0793366	1	1.12066	0.164354	0.922975	0.94632	-0.0795999	1	2.41777	1.27368	0.0187764	2.89304	3.0931	4.56231	4.78054	3.65222	1.87387	4.55692	12.3321	16.2479	10.1896	6.88553	8.52316	7.73588	9.27494	9.77084	6.32307	8.06703	3.83604	12.2617	10.5813	11.4796
Cluster II	79	Akr1e1	aldo-keto reductase family 1, member E1	Up	No Change	No Change	No Change	3.72319	1.89654	0.00874566	1.3773	0.461844	1	2.73174	1.44982	0.0999044	0.941217	-0.0874014	1	0.576417	-0.794814	0.314788	8.65057	1.03103	4.10376	7.41748	6.85803	6.68167	4.36576	13.3635	31.2171	15.7533	8.16402	3.45386	1.287	3.19402	2.73449	1.5712	3.1614	9.38342	6.06035	7.82323	5.6872
Cluster II	80	Alcam	activated leukocyte cell adhesion molecule	Up	No Change	No Change	No Change	2.7599	1.46461	0.00106499	1.05844	0.0819334	1	0.867354	-0.205307	0.853971	1.0701	0.0977452	1	3.09964	1.6321	0.000105636	4.23402	3.03871	3.78461	4.44999	2.42827	4.70069	4.02785	9.55252	9.04271	11.2195	10.9192	11.4542	10.7242	12.1348	18.3012	7.23492	11.1789	11.8034	8.92421	7.66387	11.289
Cluster II	81	Ankrd37	ankyrin repeat domain 37	Up	No Change	No Change	No Change	3.11042	1.63711	0.00122628	1.85998	0.895287	1	1.17716	0.235306	0.853971	1.17055	0.227189	1	7.87309	2.97693	1.49392e-10	1.48129	1.26716	4.99764	3.14632	3.29043	6.21505	6.59304	10.3955	5.55681	7.392	8.8553	23.7856	15.604	21.766	20.1793	23.9889	27.4232	27.5326	18.5582	21.5243	28.3791
Cluster II	82	Anxa11	annexin A11	Up	No Change	No Change	No Change	1.72394	0.785711	1.36472e-05	1.10533	0.144475	1	1.16421	0.219351	0.531987	1.15124	0.203187	1	1.64914	0.721713	5.1643e-05	52.6198	54.0823	43.098	56.9915	55.4075	52.1261	56.2419	86.3042	85.6122	99.9817	72.4281	87.0824	79.3699	80.5925	101.614	89.7472	93.0471	82.2793	98.3234	108.9	93.9848
Cluster II	83	Anxa4	annexin A4	Up	No Change	No Change	No Change	3.49609	1.80574	0.00889855	1.10979	0.150284	1	2.03593	1.02569	0.292123	1.2693	0.344034	1	1.87048	0.903412	0.211512	1.11252	2.1486	3.59262	3.5003	3.12241	1.44296	2.08175	6.06453	17.4234	5.67031	2.86422	4.84135	3.6696	4.32913	5.57837	5.00183	5.72323	9.9432	8.73502	9.27706	6.92833
Cluster II	84	Ap5b1	adaptor-related protein complex 5, beta 1 subunit(Ap5b1)	Up	No Change	No Change	No Change	1.78821	0.838515	0.00139906	1.04806	0.0677279	1	1.1273	0.172868	0.777991	0.995166	-0.00699026	1	1.75231	0.809261	0.00139677	23.2312	25.5916	16.6706	19.8104	22.4774	27.3275	21.9016	39.9412	36.4362	43.367	36.4172	41.6247	32.7267	40.4166	37.2189	42.8382	34.166	31.1645	44.1697	50.0064	47.1731
Cluster II	85	Aph1b	anterior pharynx defective 1b homolog (C. elegans)	Up	No Change	No Change	No Change	4.59625	2.20046	0.00295504	1.19316	0.254792	1	1.34406	0.426594	0.813658	1.03215	0.0456471	1	0.376307	-1.41002	0.059577	7.15562	2.76055	6.55428	11.2607	5.22691	2.07948	7.64132	35.8733	14.8796	24.3654	25.9118	2.02921	0.861361	3.2923	2.81777	0.872323	2.6919	4.0292	1.0115	3.33057	2.72233
Cluster II	86	Arhgap21	Rho GTPase activating protein 21	Up	No Change	No Change	No Change	2.00211	1.00152	2.36045e-05	0.977517	-0.0328058	1	1.39966	0.485073	0.135645	0.943541	-0.0838424	1	0.572408	-0.804883	0.000699997	170.79	98.1361	102.919	122.592	163.486	104.284	94.2733	235.662	251.569	266.556	238.855	76.6638	73.6086	62.5659	81.8856	60.4058	58.5231	104.087	96.8642	102.207	94.0467
Cluster II	87	Arl5c	ADP-ribosylation factor-like 5C	Up	No Change	No Change	No Change	1.64308	0.7164	0.00387028	1.15912	0.213027	1	1.54518	0.627771	0.0249561	1.19126	0.25249	1	0.217544	-2.20062	3.50903e-23	312.286	263.235	326.32	480.974	335.857	285.001	291.961	508.961	409.914	510.745	546.125	73.0043	59.4037	63.7649	97.4623	59.9148	76.3122	99.3262	108.775	107.831	88.2481
Cluster II	88	Armcx2	armadillo repeat containing, X-linked 2	Up	No Change	No Change	No Change	2.76693	1.46828	2.97625e-06	1.47288	0.558641	1	1.62894	0.703935	0.0862032	1.06292	0.088035	1	1.36076	0.44441	0.236701	9.47502	7.01449	8.20018	16.3372	11.847	9.80028	10.5136	29.6547	19.6724	19.4875	22.3154	12.9322	9.01155	11.6557	12.8521	11.2178	11.6471	16.8697	19.5301	17.4484	19.1516
Cluster II	89	Asl	argininosuccinate lyase	Up	No Change	No Change	No Change	2.72071	1.44399	0.000111007	1.16713	0.222969	1	1.41782	0.503677	0.45808	1.01484	0.0212564	1	0.918944	-0.121952	0.823002	9.17827	7.95404	10.0968	14.9151	9.72903	10.5451	7.18994	21.8896	35.9375	21.0844	19.9133	8.59501	8.2396	8.18652	8.14879	6.11136	11.1269	12.1995	13.2707	12.1136	9.72739
Cluster II	90	Asns	asparagine synthetase	Up	No Change	No Change	No Change	7.20774	2.84955	0.000681195	1.3698	0.453967	1	4.94254	2.30525	0.0135501	1.61494	0.691479	1	0.914379	-0.129136	0.943713	1.63898	1.03103	0.888985	1.13963	3.04147	1.0539	1.27273	14.1538	3.04372	9.30634	7.85183	0.629326	0.72032	1.90044	3.47902	0.297151	1.48408	7.02987	4.07074	6.5165	3.91521
Cluster II	91	B3galt4	UDP-Gal:betaGalNAc beta 1,3-galactosyltransferase, polypeptide 4	Up	No Change	No Change	No Change	2.58887	1.37232	0.00611214	1.35826	0.441757	1	1.10919	0.149504	0.921913	1.30037	0.378923	1	1.94281	0.958144	0.0555302	1.59428	6.37164	6.37085	5.42929	7.7533	5.56252	7.2331	18.4089	12.4451	10.8318	7.85183	9.4337	8.58591	9.85724	11.5358	12.738	11.9841	10.1696	9.57587	10.7897	10.6963
Cluster II	92	B4galnt1	beta-1,4-N-acetyl-galactosaminyl transferase 1	Up	No Change	No Change	No Change	1.73025	0.790983	0.00669809	1.10573	0.144993	1	1.283	0.359524	0.44165	0.963097	-0.054247	1	6.34836	2.66638	7.84376e-26	9.17827	12.8817	9.56973	8.3277	11.3834	14.7103	12.2118	17.1035	18.89	14.9633	22.0367	60.3484	74.9447	65.6076	63.1494	56.877	73.4518	66.9745	85.1194	80.5307	111.055
Cluster II	93	Bcl2	B-cell leukemia/lymphoma 2	Up	No Change	No Change	No Change	2.7792	1.47467	7.17194e-05	0.623192	-0.682252	1	1.74839	0.806023	0.0660899	0.970844	-0.0426884	1	12.4531	3.63843	6.88314e-25	3.31272	5.06492	3.28937	1.80812	1.81507	3.92011	2.14095	10.0761	11.0178	5.80722	16.3838	47.5674	51.5457	46.3931	42.1684	51.2298	47.8658	90.5911	68.656	68.2651	111.707
Cluster II	94	Bhlhe41	basic helix-loop-helix family, member e41(Bhlhe41)	Up	No Change	No Change	No Change	1.89341	0.920985	0.00245054	0.83508	-0.260014	1	1.73489	0.794848	0.0133183	1.23912	0.309316	1	4.51999	2.17632	7.4117e-16	11.3288	10.3054	6.59707	7.64565	8.61423	9.16745	5.99614	14.4939	14.6253	18.6309	23.5357	52.2861	43.8337	31.536	54.9534	53.7677	49.4613	81.2975	64.8783	77.4233	71.7037
Cluster II	95	Bmp1	bone morphogenetic protein 1	Up	No Change	No Change	No Change	5.18977	2.37567	1.52935e-05	1.00437	0.00629261	1	2.95623	1.56376	0.0165343	0.949881	-0.0741821	1	0.560321	-0.835675	0.192117	1.37575	4.41836	3.17931	2.02026	3.29043	3.92011	2.78718	17.4583	22.9962	14.3393	7.41328	1.94496	1.74287	1.33289	1.77369	1.42709	1.56584	4.17068	4.42563	5.97468	5.26647
Cluster II	96	Bpnt1	bisphosphate 3'-nucleotidase 1	Up	No Change	No Change	No Change	2.20313	1.13956	0.00518591	1.31154	0.391267	1	0.905758	-0.142802	0.896347	1.09987	0.137332	1	1.76665	0.821016	0.0434096	6.37587	7.65981	9.74704	10.0668	8.61423	12.8401	10.0807	21.673	24.4419	9.18639	14.6011	12.2012	12.962	16.8693	13.4574	18.7779	14.0033	11.2252	13.6244	12.1553	13.7577
Cluster II	97	Cars	cysteinyl-tRNA synthetase	Up	No Change	No Change	No Change	1.64728	0.720086	0.000300302	1.01725	0.0246769	1	1.44795	0.534011	0.0212768	1.1376	0.185989	1	0.920691	-0.119212	0.659799	49.1457	50.313	46.4424	44.2163	48.9971	50.3052	54.371	81.6149	70.8285	77.3586	90.6689	42.4436	49.7058	42.1832	53.7179	53.6428	45.4563	77.4836	55.7414	56.1858	69.933
Cluster II	98	Cav2	caveolin 2	Up	No Change	No Change	No Change	7.0298	2.81348	9.04291e-06	1.88772	0.916645	1	1.03741	0.0529915	1	0.774912	-0.367896	1	0.120466	-3.05331	2.1293e-06	9.27884	3.03871	5.09057	15.5676	14.447	4.47292	9.34816	49.4363	54.5548	33.8583	25.4633	0.396426	0.402976	1.27761	0.77063	0.147938	0.685053	1.12079	0.342525	0.880144	0.533329
Cluster II	99	Ccdc88b	coiled-coil domain containing 88B	Up	No Change	No Change	No Change	2.02542	1.01822	4.55101e-05	0.777183	-0.363674	1	0.800389	-0.321227	0.466038	1.02218	0.0316549	1	6.25099	2.64408	1.94319e-29	26.5874	18.4671	18.5268	14.5883	20.0492	15.5844	15.6526	46.9013	50.9731	42.8424	31.001	171.541	108.26	117.722	141.624	156.513	108.215	96.5826	105.204	103.983	118.46
Cluster II	100	Cd200	Cd200 antigen	Up	No Change	No Change	No Change	4.28347	2.09878	0.000212605	0.921345	-0.118186	1	2.2837	1.19137	0.0515674	0.873274	-0.195493	1	23.7289	4.56857	1.32747e-17	0.850529	0.440106	1.20325	1.03356	0.470937	0.286867	1.27273	2.96681	1.10915	3.57908	6.68359	19.685	17.5949	22.3704	17.374	15.6049	19.1096	48.402	49.6155	37.0028	46.6484
Cluster II	101	Cd40	CD40 antigen	Up	No Change	No Change	No Change	2.50132	1.32269	6.21618e-12	0.989952	-0.0145688	1	1.12422	0.168927	0.706503	1.00829	0.0119169	1	6.65204	2.7338	1.16465e-46	21.7636	22.9992	29.6826	28.9472	23.9835	24.412	20.9285	51.7779	54.9933	70.2852	71.2847	148.709	169.892	176.762	144.043	174.61	180.822	179.032	200.49	193.389	169.624
Cluster II	102	Cd74	CD74 antigen (invariant polypeptide of major histocompatibility complex, class II antigen-associated)	Up	No Change	No Change	No Change	1.71579	0.778869	0.00312444	0.981761	-0.0265569	1	1.05806	0.0814262	0.920207	1.00792	0.0113822	1	15.9133	3.99216	3.79856e-57	164.17	319.116	302.97	252.199	204.588	305.724	266.716	379.441	389.652	448.805	580.864	4600.33	4005.02	3906.97	4615.63	4055.99	3939.81	3912.75	4591.87	4552.04	4595.1
Cluster II	103	Cd82	CD82 antigen	Up	No Change	No Change	No Change	1.78841	0.838675	0.0025414	1.2765	0.352194	1	1.24842	0.320098	0.5276	1.13549	0.183315	1	1.64744	0.720227	0.00807084	40.5969	52.1476	31.0778	36.9455	60.5621	50.8038	62.4341	89.2148	92.0338	66.1973	47.8221	63.3253	68.6948	71.976	79.9777	69.6787	81.9785	75.5028	85.1194	93.587	85.3599
Cluster II	104	Cd83	CD83 antigen	Up	No Change	No Change	No Change	5.65022	2.49831	6.29255e-06	1.16083	0.215154	1	1.02499	0.0356166	0.989023	0.834234	-0.261476	1	55.9908	5.80712	3.12374e-24	1.48129	0.543951	3.62442	4.21319	1.10867	1.67196	1.7611	6.28352	18.89	5.7418	11.7963	81.3317	119.126	117.137	64.5415	92.5912	107.812	128.511	107.599	103.406	94.528
Cluster II	105	Cdyl2	chromodomain protein, Y chromosome-like 2	Up	No Change	No Change	No Change	1.72217	0.78423	0.000473348	0.929379	-0.105661	1	1.27607	0.351706	0.321358	0.944599	-0.0822258	1	1.43106	0.517084	0.026021	71.3836	59.0483	59.9912	69.8136	57.2949	47.8687	60.9862	91.0817	82.0944	117.235	146.863	83.8887	92.2765	96.3464	74.0053	91.0761	92.3348	118.617	122.006	117.272	105.77
Cluster II	106	Cebpb	CCAAT/enhancer binding protein (C/EBP), beta	Up	No Change	No Change	No Change	4.22748	2.0798	0.00218821	0.910182	-0.135773	1	1.60754	0.684852	0.573679	1.15925	0.213192	1	4.38534	2.13269	0.000732577	1.03802	1.439	1.372	2.10166	0.770179	0.843366	0.954548	8.05749	6.25203	2.88847	4.58374	7.14186	2.18614	7.61528	7.83805	7.17116	4.64052	4.85718	9.7762	8.50111	13.2058
Cluster II	107	Cep89	centrosomal protein 89(Cep89)	Up	No Change	No Change	No Change	1.64253	0.715922	0.000471528	1.15593	0.209055	1	1.37643	0.460926	0.0736825	1.11306	0.154538	1	0.8489	-0.236334	0.332063	53.8913	46.2037	48.4454	49.4063	55.0923	67.0236	57.4159	88.2226	95.9741	69.4977	71.6303	47.3704	38.1568	40.5616	46.3434	46.1923	47.8138	64.6037	60.5095	51.2212	55.0839
Cluster II	108	Cers6	ceramide synthase 6(Cers6)	Up	No Change	No Change	No Change	2.32346	1.21628	7.87981e-07	1.32939	0.410761	1	1.24437	0.315413	0.507227	0.924636	-0.113043	1	1.89235	0.920176	0.00022086	11.2171	17.3619	17.5351	21.5617	19.9437	18.474	21.7745	31.0127	41.4341	34.0437	36.4172	31.1653	26.7954	29.326	29.7065	23.3793	27.6177	37.573	42.6994	33.747	30.8131
Cluster II	109	Cfp	complement factor properdin	Up	No Change	No Change	No Change	2.9076	1.53983	6.75982e-07	1.02293	0.0327141	1	1.12548	0.17054	0.795837	1.09702	0.133588	1	55.5735	5.79633	2.46037e-80	2.17785	1.09285	2.85038	2.67024	2.7128	1.44296	1.52678	5.58128	4.73385	5.54915	7.93235	119.869	107.595	113.952	125.921	136.678	111.947	120.971	153.479	140.568	97.3283
Cluster II	110	Chd3	chromodomain helicase DNA binding protein 3	Up	No Change	No Change	No Change	1.73072	0.79137	0.00135069	0.915256	-0.127752	1	1.61338	0.690084	0.0113181	0.999022	-0.00141112	1	1.33038	0.411834	0.121951	285.054	357.321	285.598	205.144	266.44	337.169	323.688	437.794	590.914	587.985	524.735	382.459	427.351	424.748	340.612	468.279	424.466	495.004	620.382	731.012	809.362
Cluster II	111	Clec12a	C-type lectin domain family 12, member a	Up	No Change	No Change	No Change	8.63653	3.11045	0.00934372	2.41631	1.27281	1	0.97147	-0.0417589	0.988874	1.00482	0.00692995	1	12.5858	3.65373	0.000659741	0.067049	0.630488	0.672547	1.55034	0.623011	0.817511	1.46265	13.3635	0.517113	0.387714	1.71457	5.7234	5.54344	6.21237	7.87534	2.9205	6.7663	4.91131	6.75406	6.94309	4.03153
Cluster II	112	Cmya5	cardiomyopathy associated 5	Up	No Change	No Change	No Change	5.24257	2.39027	8.39581e-08	0.745286	-0.424133	1	2.47156	1.30542	0.0106951	1.02287	0.032616	1	1.14582	0.196383	0.754845	16.432	15.782	6.79395	5.20235	12.2137	14.432	6.90382	43.3338	83.8201	57.3053	88.3003	9.30486	21.5693	13.8252	11.0896	20.9842	13.649	40.4654	38.1155	39.7855	28.9607
Cluster II	113	Col25a1	collagen, type XXV, alpha 1	Up	No Change	No Change	No Change	3.13765	1.64968	0.00158398	1.28898	0.366229	1	0.947822	-0.0773121	0.971173	1.28547	0.362292	1	0.129612	-2.94773	7.06094e-09	11.4579	8.56228	9.19066	20.5109	8.31131	7.45486	13.9334	30.0425	39.3915	28.0438	24.7795	1.40236	0.969661	1.39554	1.43437	2.55958	0.862201	1.96108	0.912577	1.35331	0.533329
Cluster II	114	Cr2	complement receptor 2	Up	No Change	No Change	No Change	3.94823	1.9812	3.24555e-05	1.15887	0.212716	1	1.51354	0.597923	0.446375	0.815085	-0.294977	1	47.6315	5.57384	6.41676e-31	1.97174	1.79751	2.2622	3.6039	1.70224	2.258	1.7611	2.39914	11.7278	4.51686	13.1937	93.8662	98.1939	96.1646	65.2686	102.475	67.1848	170.169	116.304	120.381	174.811
Cluster II	115	Ctsb	cathepsin B	Up	No Change	No Change	No Change	1.56812	0.649031	0.000506553	1.07068	0.0985319	1	1.12286	0.167181	0.685203	1.10423	0.143043	1	1.08573	0.118668	0.632633	100.079	85.6228	109.603	119.573	117.106	89.7649	95.1329	161.106	144.437	172.252	139.651	103.076	106.114	111.437	132.27	108.892	112.881	109.202	126.245	130.649	113.935
Cluster II	116	Cxcr5	Burkitt lymphoma receptor 1	Up	No Change	No Change	No Change	4.74004	2.2449	4.68582e-09	1.22169	0.28888	1	1.07947	0.110324	0.926793	1.08292	0.11492	1	64.8813	6.01973	5.08823e-50	1.81032	2.08679	3.01546	4.28965	1.32328	1.72613	3.93289	8.94815	8.95551	6.92554	18.9792	136.47	156.574	156.858	137.025	175.422	174.76	172.297	147.442	145.876	181.928
Cluster II	117	Cyba	cytochrome b-245, alpha polypeptide	Up	No Change	No Change	No Change	1.53535	0.618565	0.00312444	1.09881	0.135946	1	1.14015	0.189229	0.663538	1.03892	0.0550786	1	4.20801	2.07314	2.04894e-29	39.9935	39.0458	48.937	57.0679	40.6833	46.9748	42.7808	53.8161	62.0854	74.7342	71.3701	179.042	177.34	182.224	182.09	186.757	190.72	168.929	230.694	230.696	188.477
Cluster II	118	Cysltr1	cysteinyl leukotriene receptor 1	Up	No Change	No Change	No Change	11.7884	3.5593	2.29814e-05	1.33504	0.41688	1	3.91368	1.96853	0.0558836	0.601775	-0.732705	1	0.379524	-1.39774	0.121911	2.17785	0.713317	3.06926	3.6039	2.57789	0.701779	3.7368	21.7623	27.1871	21.9616	23.0674	0.896914	0.188895	1.16213	0.440005	0.0408104	0.862201	5.49939	1.17102	2.61837	2.52929
Cluster II	119	Dcbld1	discoidin, CUB and LCCL domain containing 1	Up	No Change	No Change	No Change	2.86537	1.51872	0.00269669	1.51759	0.601784	1	1.67649	0.745448	0.318232	0.889207	-0.169408	1	3.27796	1.7128	0.000275555	2.33678	1.8791	5.65306	5.42929	5.83276	5.81614	2.91174	8.74506	5.42415	11.6896	11.9078	10.8645	11.5704	9.97271	12.4283	8.54213	7.84281	16.2718	14.48	22.8972	18.8076
Cluster II	120	Ddit3	DNA-damage inducible transcript 3	Up	No Change	No Change	No Change	2.70441	1.43532	9.37054e-06	0.935671	-0.0959272	1	1.32405	0.404954	0.515483	1.16234	0.21703	1	0.943712	-0.0835821	0.864413	29.1862	20.5428	16.5716	18.0762	26.3578	23.3754	14.8966	85.7794	70.4919	47.0672	35.7619	20.6141	23.865	18.088	24.02	23.0171	25.6852	25.7623	27.4577	29.6859	27.5525
Cluster II	121	Dennd2d	DENN/MADD domain containing 2D	Up	No Change	No Change	No Change	3.92426	1.97242	0.00116406	0.811097	-0.302053	1	2.03289	1.02353	0.210212	0.901015	-0.150377	1	5.7119	2.51397	8.13665e-06	1.81032	3.71864	2.67062	4.21319	1.27546	0.743639	2.63179	5.58128	18.788	5.42072	13.1937	15.2748	15.978	15.6765	15.7047	18.227	8.35319	37.263	27.2067	27.9905	34.7691
Cluster II	122	Dpp4	dipeptidylpeptidase 4	Up	No Change	No Change	No Change	1.64054	0.714167	0.000177091	0.900348	-0.151445	1	1.12787	0.173604	0.685203	0.8908	-0.166826	1	0.668943	-0.580045	0.00241908	488.517	431.118	390.109	383.437	410.622	393.21	385.023	807.208	789.445	635.603	632.658	316.72	285.713	273.703	306.589	247.288	226.579	350.517	332.304	329.865	304.874
Cluster II	123	Dstn	destrin	Up	No Change	No Change	No Change	1.69406	0.760481	0.00491522	1.08404	0.116418	1	1.29513	0.373095	0.39219	0.999255	-0.00107588	1	1.08017	0.111252	0.759976	26.2038	37.2334	42.9452	49.7565	36.3186	31.3855	36.3135	78.2284	43.1378	59.5092	59.4425	36.6483	41.543	36.7288	40.7067	35.9234	38.1995	52.4349	45.2282	52.2779	48.5095
Cluster II	124	Dtx1	deltex 1 homolog (Drosophila)	Up	No Change	No Change	No Change	1.61375	0.690415	0.00210214	0.864241	-0.210494	1	0.885284	-0.175789	0.715346	0.993856	-0.0088915	1	1.7056	0.770277	0.000272571	70.3245	73.9254	59.4434	49.2953	56.1262	71.3524	57.9388	92.8949	126.702	127.233	91.4519	112.182	115.749	119.496	105.136	123.332	116.828	76.1992	115.39	101.047	117.459
Cluster II	125	Edil3	EGF-like repeats and discoidin I-like domains 3	Up	No Change	No Change	No Change	15.8712	3.98834	1.21524e-07	0.870663	-0.199814	1	4.05452	2.01953	0.0251905	1.07249	0.100967	1	0.755503	-0.40449	0.728343	0.730089	0.473484	0.608961	0.895425	0.421881	0.490014	0.293517	10.0309	18.1444	5.97806	4.58374	0.15857	0.448311	0.756737	0.13051	0.650416	0.685053	1.70764	1.44924	2.37811	1.92048
Cluster II	126	Egr1	early growth response 1	Up	No Change	No Change	No Change	2.02676	1.01918	0.00546026	1.00412	0.0059328	1	0.825057	-0.277434	0.702797	0.813237	-0.298253	1	14.8594	3.89331	5.71567e-31	9.37196	13.6544	7.04829	13.8483	8.61423	9.37675	8.42321	17.5391	8.51209	28.8738	26.3652	135.791	158.193	153.143	125.621	129.201	108.796	113.679	128.775	133.679	115.736
Cluster II	127	Elk1	ELK1, member of ETS oncogene family	Up	No Change	No Change	No Change	1.73844	0.79779	0.00668533	1.03037	0.0431652	1	0.966082	-0.0497819	0.954346	0.892806	-0.163582	1	2.69399	1.42974	2.94483e-08	11.9794	9.3065	10.7522	8.40664	12.3719	12.9669	10.2682	20.3529	22.3255	15.6564	15.9452	28.2317	29.4135	28.697	24.1369	27.0063	25.9428	31.3551	26.9606	28.9467	23.9528
Cluster II	128	Ell2	elongation factor RNA polymerase II 2	Up	No Change	No Change	No Change	1.7842	0.835278	0.00447784	0.998397	-0.00231469	1	1.28808	0.365219	0.468724	1.09585	0.132056	1	1.66888	0.738884	0.00952015	29.9076	19.9308	20.4356	26.1745	29.8555	17.9803	19.5325	38.8866	45.7319	35.1305	47.4455	42.643	41.4511	33.1957	53.5563	39.4407	35.5323	60.4367	47.7829	51.3867	41.8323
Cluster II	129	Eml5	echinoderm microtubule associated protein like 5	Up	No Change	No Change	No Change	1.65139	0.723679	0.00888916	0.741849	-0.430802	1	1.08397	0.116329	0.879405	0.883535	-0.178641	1	0.878856	-0.186302	0.583225	36.4896	32.5171	35.3491	20.5886	27.8834	33.3296	21.412	60.6392	54.459	43.161	71.5411	34.7641	30.0595	26.8887	27.3623	26.2411	27.4232	39.6719	27.6728	31.4621	33.7445
Cluster II	130	Eml6	echinoderm microtubule associated protein like 6(Eml6)	Up	No Change	No Change	No Change	4.70166	2.23317	9.28286e-07	0.782559	-0.353729	1	1.36863	0.45273	0.676591	1.0824	0.114237	1	0.383885	-1.38125	0.00375298	9.66003	7.09979	4.89859	6.78353	7.13764	3.41779	5.25125	32.679	59.6682	21.9228	21.5857	2.9286	2.68483	2.68789	2.98557	3.01487	2.98673	4.22727	3.173	4.48775	3.26927
Cluster II	131	Enpp1	ectonucleotide pyrophosphatase/phosphodiesterase 1	Up	No Change	No Change	No Change	2.72036	1.4438	0.000419087	0.971594	-0.0415747	1	1.25962	0.332992	0.705236	1.05095	0.0716884	1	2.66588	1.41461	0.000316352	2.26477	6.12686	7.10332	5.64019	5.17663	3.56799	5.69276	13.6021	15.3881	14.2327	13.0377	12.8566	13.8196	14.6741	19.0582	9.7792	14.6153	17.8958	17.7347	16.3881	17.4365
Cluster II	132	Faah	fatty acid 2-hydroxylase	Up	No Change	No Change	No Change	5.88919	2.55807	0.00154626	2.10099	1.07107	1	3.09907	1.63184	0.0638436	1.47481	0.560531	1	9.76358	3.28741	9.79535e-06	0.445752	0.781311	0.364398	1.55034	1.5796	0.817511	0.537704	6.8879	0.517113	1.97371	3.24083	4.52173	6.85563	4.32913	9.16552	7.08061	6.92486	11.7271	16.4251	11.2801	25.5181
Cluster II	133	Fam120c	family with sequence similarity 120, member C(Fam120c)	Up	No Change	No Change	No Change	2.22417	1.15327	0.000359736	0.844703	-0.243484	1	1.72919	0.790093	0.0373017	0.899397	-0.152969	1	1.74408	0.80247	0.0147942	12.5717	9.76144	10.4881	7.89356	8.24999	10.4664	10.3508	15.1387	33.3888	21.5266	27.3117	20.6141	17.1315	19.5081	14.9577	18.3991	18.1384	38.8575	25.2072	31.972	35.9892
Cluster II	134	Fam49a	family with sequence similarity 49, member A(Fam49a)	Up	No Change	No Change	No Change	1.82111	0.864815	0.000772408	1.21331	0.278949	1	1.33725	0.419269	0.294775	0.964627	-0.0519567	1	0.649432	-0.622749	0.0187701	42.5091	29.7269	27.0046	35.5235	45.1511	40.7007	39.1673	68.2318	71.5875	50.6451	50.5153	19.7247	25.4366	19.2845	23.0592	20.057	19.0427	30.1962	29.7342	24.0213	30.9554
Cluster II	135	Fat3	FAT tumor suppressor homolog 3 (Drosophila)	Up	No Change	No Change	No Change	8.76671	3.13204	1.62388e-05	0.454956	-1.1362	1	3.34035	1.74	0.0434288	1.29652	0.37465	1	0.454917	-1.13633	0.142994	12.4811	4.65572	3.78461	2.10166	4.79767	3.34514	2.43077	58.1471	54.6997	61.9857	69.8959	1.46925	6.94378	1.09825	1.7277	8.93748	1.67237	13.8408	12.1022	7.50206	8.954
Cluster II	136	Fcrl6	Fc receptor-like 6	Up	No Change	No Change	No Change	4.32887	2.11399	0.00325112	0.66614	-0.586103	1	1.19917	0.262038	0.912364	0.818627	-0.288723	1	0.242296	-2.04516	0.00339451	8.29049	4.1229	4.82033	5.84493	2.57789	2.41067	4.46442	30.4144	5.28659	21.3121	42.5396	1.27847	1.17619	1.70512	0.77063	1.7727	0.862201	1.6166	0.868061	2.68947	1.48243
Cluster II	137	Fgd6	FYVE, RhoGEF and PH domain containing 6	Up	No Change	No Change	No Change	2.13031	1.09107	0.000506553	0.818803	-0.288412	1	1.29431	0.372178	0.530512	1.02562	0.0365005	1	0.29208	-1.77556	1.23196e-09	176.891	81.6915	102.124	102.515	124.315	83.2999	83.6574	253.049	154.329	287.451	329.75	41.7114	31.3364	32.2915	35.1221	42.9326	29.9912	51.4076	34.4529	44.5049	51.4323
Cluster II	138	Fgr	Gardner-Rasheed feline sarcoma viral (Fgr) oncogene homolog	Up	No Change	No Change	No Change	6.3476	2.66621	1.59791e-07	1.15842	0.212159	1	2.25173	1.17104	0.0420229	1.27619	0.351848	1	9.88908	3.30584	1.63591e-11	1.48129	0.899991	0.888985	1.55034	0.421881	1.10684	1.97569	10.716	8.51209	5.18325	3.39321	9.56873	12.962	9.97271	13.8987	13.0236	14.5608	24.5676	24.8448	21.3956	26.8051
Cluster II	139	Filip1l	filamin A interacting protein 1-like(Filip1l)	Up	No Change	No Change	No Change	1.57837	0.658437	0.00123947	0.942404	-0.085583	1	0.988549	-0.0166155	0.982351	0.932777	-0.100396	1	1.77052	0.824173	1.54447e-05	177.834	172.788	168.032	140.698	165.679	158.501	186.827	328.777	284.984	236.062	241.695	314.388	276.92	326.987	319.558	269.308	267.699	319.598	279.142	263.979	347.662
Cluster II	140	Fzd5	frizzled homolog 5 (Drosophila)	Up	No Change	No Change	No Change	2.00446	1.00321	0.00330487	1.15988	0.213975	1	1.38487	0.469756	0.38879	0.959708	-0.0593331	1	1.90999	0.933563	0.00440798	12.5717	8.80211	13.5781	11.3396	12.2934	13.2525	17.1745	19.8844	14.0492	29.4759	30.0322	25.2746	21.3099	20.1936	18.1272	22.1205	23.8394	34.8221	27.7099	32.8264	27.9559
Cluster II	141	Gapt	Grb2-binding adaptor, transmembrane(Gapt)	Up	No Change	No Change	No Change	2.68328	1.424	0.000234904	1.18785	0.248359	1	1.08419	0.116616	0.923882	0.980781	-0.0279965	1	3.97176	1.98978	3.85075e-08	6.9731	3.21549	6.99938	9.17503	8.44499	5.24241	4.36576	11.1405	12.138	21.3121	16.9475	22.4228	23.083	22.8225	23.5142	20.9842	22.5151	25.4498	23.6578	28.6513	21.0164
Cluster II	142	Gch1	GTP cyclohydrolase 1	Up	No Change	No Change	No Change	3.09843	1.63154	0.00755344	1.71663	0.779578	1	1.18471	0.244534	0.881357	0.955587	-0.0655413	1	2.45334	1.29475	0.0273214	1.42169	1.9508	4.34588	4.01955	3.5492	2.64213	7.48099	9.99051	10.9429	6.43484	4.58374	4.9132	6.85563	7.20252	4.19372	6.32307	7.61115	8.41026	6.9618	6.14875	8.4516
Cluster II	143	Gimap7	GTPase, IMAP family member 7	Up	No Change	No Change	No Change	4.18684	2.06586	0.00168938	2.11536	1.0809	1	1.33416	0.415929	0.751703	1.41221	0.497954	1	16.3389	4.03024	1.63591e-11	0.337728	0.473484	1.20325	1.61325	1.9696	1.17948	0.954548	4.45817	1.59187	1.4406	3.85282	11.0306	8.44235	13.7773	16.6083	16.041	14.318	9.56673	13.1693	11.4394	24.9861
Cluster II	144	Gm12238	predicted gene 12238(Gm12238)	Up	No Change	No Change	No Change	2.44878	1.29207	0.00573167	2.07197	1.051	1	1.42712	0.51311	0.544264	0.989994	-0.0145087	1	1.31539	0.395496	0.467335	6.37587	16.0688	16.7232	28.5401	19.1515	34.658	25.8924	47.168	32.0045	21.7895	26.9698	14.7842	13.1786	23.5645	17.7643	11.1604	22.0852	28.0371	15.1886	20.4848	34.3558
Cluster II	145	Gm13157	predicted gene 13157	Up	No Change	No Change	No Change	2.03189	1.02282	0.000449589	0.979626	-0.0296976	1	1.56091	0.642384	0.078494	0.969549	-0.0446141	1	1.36192	0.445647	0.17006	30.9642	24.8944	32.3825	38.4441	25.4919	24.8922	26.4314	71.2426	68.8816	33.5457	65.4286	38.9488	34.2316	47.0012	38.9988	39.0428	38.4844	80.4191	55.0452	58.6215	56.0602
Cluster II	146	Gm13238	carnitine deficiency-associated gene expressed in ventricle 3 pseudogene(Gm13238)	Up	No Change	No Change	No Change	2.42555	1.27831	0.00723716	0.864021	-0.210862	1	1.26195	0.335651	0.746474	0.959756	-0.0592598	1	1.15786	0.211466	0.732669	8.39106	7.09979	6.37085	6.73419	3.5492	8.63065	6.26746	15.0323	30.6411	10.5579	14.5069	8.86755	7.97893	8.46784	9.62915	8.42225	6.24476	12.1995	11.699	8.54402	10.1592
Cluster II	147	Gm3604	predicted gene 3604(Gm3604)	Up	No Change	No Change	No Change	2.64133	1.40126	0.00594723	1.19816	0.260821	1	1.09729	0.133939	0.935737	0.690166	-0.534985	1	1.04923	0.0693301	0.932798	4.72571	6.56202	8.24298	8.44364	6.48888	6.98578	9.29143	30.7851	18.9723	9.46264	9.611	6.83091	5.47544	8.18652	5.76729	4.91	3.46243	7.61672	7.9733	7.14903	7.24883
Cluster II	148	Grap	GRB2-related adaptor protein	Up	No Change	No Change	No Change	1.71543	0.778568	0.00143831	0.842703	-0.246905	1	1.17301	0.230219	0.654092	1.05879	0.0824179	1	2.65398	1.40816	2.02963e-10	68.431	48.6131	53.7915	41.2278	53.3202	58.4385	38.9564	132.502	102.265	78.867	77.1184	136.762	168.632	148.031	149.502	181.581	149.002	162.757	173.497	170.711	202.197
Cluster II	149	Haus3	HAUS augmin-like complex, subunit 3(Haus3)	Up	No Change	No Change	No Change	1.59681	0.675191	0.00771294	0.940784	-0.0880643	1	1.54868	0.631039	0.0252286	0.998036	-0.002836	1	0.433541	-1.20576	9.12716e-08	91.9279	83.2492	64.4911	69.4115	77.6887	65.6668	87.8603	158.14	146.546	93.4342	112.161	35.267	32.9937	35.6305	39.0921	28.8402	35.7491	64.5385	42.9604	49.9083	57.1356
Cluster II	150	Hddc2	HD domain containing 2	Up	No Change	No Change	No Change	2.55871	1.35542	0.00307098	1.85481	0.891269	1	1.35216	0.435268	0.631827	1.16846	0.224609	1	2.1184	1.08298	0.0157648	3.58836	5.2689	5.32413	9.52654	6.48888	8.05199	11.0303	18.1349	13.6415	10.7154	5.93161	11.1755	7.48528	11.4027	14.335	8.70282	12.0931	14.9406	14.8436	11.5375	12.894
Cluster II	151	Hexim1	hexamethylene bis-acetamide inducible 1	Up	No Change	No Change	No Change	1.86046	0.895662	9.53437e-05	1.00702	0.0100994	1	1.57	0.650766	0.0138074	1.17129	0.228096	1	0.68237	-0.551373	0.0220487	155.169	153.777	140.775	110.766	159.851	171.781	161.439	313.584	313.063	306.873	182.076	107.498	81.4465	117.916	121.827	117.006	120.602	156.576	150.21	168.667	166.941
Cluster II	152	Hivep3	human immunodeficiency virus type I enhancer binding protein 3	Up	No Change	No Change	No Change	1.76557	0.82013	0.00957455	0.851535	-0.231862	1	1.02231	0.031838	0.977971	0.968421	-0.0462941	1	18.7665	4.23009	1.29386e-47	20.0141	33.7076	12.5583	16.0498	21.0131	21.749	16.4308	27.5394	43.548	35.9289	49.0262	402.1	471.369	370.637	353.289	442.564	408.963	409.649	473.081	447.437	365.649
Cluster II	153	Homer1	homer homolog 1 (Drosophila)	Up	No Change	No Change	No Change	2.06789	1.04816	3.08737e-06	0.918184	-0.123145	1	1.04721	0.0665498	0.931096	1.1367	0.184852	1	0.900871	-0.150607	0.629089	43.8426	28.8059	31.1634	30.907	35.2369	29.274	31.6653	73.5965	77.6172	59.3299	75.7061	33.8473	25.5235	34.1379	35.7995	35.4694	35.0331	38.4022	31.845	29.616	30.7116
Cluster II	154	Hs6st1	heparan sulfate 6-O-sulfotransferase 1	Up	No Change	No Change	No Change	1.76429	0.819087	0.00932266	1.08286	0.11485	1	1.25684	0.329797	0.563115	1.12089	0.164647	1	3.25916	1.7045	5.05968e-10	9.89221	22.3044	21.8566	20.2396	23.1593	14.5502	20.1022	30.1379	26.7302	28.2013	42.1209	62.001	50.9966	63.2269	54.7744	65.8974	76.8622	68.4225	72.6278	79.5709	74.7045
Cluster II	155	Hyi	hydroxypyruvate isomerase homolog (E. coli)	Up	No Change	No Change	No Change	3.35108	1.74463	0.00932266	1.8782	0.909353	1	1.46874	0.554583	0.68558	0.829892	-0.269005	1	1.5999	0.677985	0.364252	1.24165	1.84078	2.90051	2.4396	4.16976	2.49439	5.90611	8.28016	9.76495	5.97806	2.77626	3.03761	2.60171	3.94584	3.60207	1.23962	3.1069	5.06141	3.95821	5.79081	3.9746
Cluster II	156	Ifi30	interferon gamma inducible protein 30	Up	No Change	No Change	No Change	1.87877	0.90979	0.000222095	1.14767	0.198706	1	1.11857	0.161649	0.78382	1.16373	0.218757	1	13.085	3.70984	3.00752e-54	36.1667	53.1094	58.8295	63.2151	39.3809	65.0241	59.029	83.1392	76.6702	88.1358	123.106	630.099	673.554	634.617	713.675	769.894	772.059	688.873	794.753	799.09	608.06
Cluster II	157	Il2rg	gene model 614, (NCBI)	Up	No Change	No Change	No Change	1.57802	0.658115	0.000103679	1.11904	0.162266	1	1.22363	0.291165	0.252252	1.06545	0.0914617	1	3.03093	1.59976	1.10206e-24	60.6223	60.9348	55.3714	63.7059	59.1578	72.101	69.0234	86.5232	96.3131	97.9813	91.4519	162.573	182.188	191.528	192.083	208.006	171.312	223.696	201.541	205.042	244.688
Cluster II	158	Il4i1	interleukin 4 induced 1	Up	No Change	No Change	No Change	12.3858	3.63061	8.23491e-05	2.79298	1.48181	1	0.812755	-0.299108	0.883355	0.782652	-0.353558	1	53.4482	5.74007	3.87894e-11	0.151481	0.129806	0.15652	0.777022	0.421881	0.184679	0.293517	4.58785	0.517113	1.89737	0.520317	7.99542	7.4198	9.00959	6.09668	4.91	8.10419	3.4079	5.88105	9.46829	7.70667
Cluster II	159	Il6st	interleukin 6 signal transducer	Up	No Change	No Change	No Change	3.04626	1.60704	7.16041e-05	1.11061	0.151351	1	0.743729	-0.427151	0.59507	1.08064	0.111891	1	0.77125	-0.374729	0.453112	42.2732	18.1556	17.6819	44.7343	33.3703	17.9803	19.5793	75.5148	94.8638	55.5981	91.3243	22.7152	23.1673	14.3559	25.1673	21.6678	18.2598	19.8766	13.2707	12.2558	14.3219
Cluster II	160	Inpp4b	inositol polyphosphate-4-phosphatase, type II	Up	No Change	No Change	No Change	7.12019	2.83192	4.15619e-10	0.774737	-0.368222	1	2.44199	1.28805	0.0121345	1.02419	0.0344807	1	4.04324	2.01551	4.1533e-06	10.6509	2.38473	8.91797	6.41968	6.01672	7.08673	3.14853	50.1189	54.0524	35.3183	69.0919	43.426	23.5955	21.8016	36.7764	32.8435	21.3543	93.251	67.0633	55.5006	73.4312
Cluster II	161	Irf5	interferon regulatory factor 5	Up	No Change	No Change	No Change	1.57178	0.6524	0.00063856	1.02609	0.0371503	1	1.12921	0.175319	0.672306	1.05793	0.0812443	1	4.3206	2.11123	5.87881e-34	77.0815	73.6831	72.8063	92.8023	72.6286	76.8509	63.5884	106.082	106.553	128.081	127.834	324.041	325.505	316.476	300.541	359.032	362.414	336.233	384.826	386.668	346.736
Cluster II	162	Irf7	interferon regulatory factor 7	Up	No Change	No Change	No Change	3.13829	1.64998	0.00213989	1.35534	0.438657	1	1.58716	0.666448	0.460458	0.962977	-0.0544273	1	4.11502	2.0409	3.85715e-05	5.6793	2.27594	6.08227	7.58275	9.3378	4.89521	3.56167	29.4932	7.25186	11.9464	10.1041	22.3857	16.5522	18.8902	24.2761	16.4976	14.9126	29.0151	29.6414	27.5542	36.1835
Cluster II	163	Irf8	interferon regulatory factor 8	Up	No Change	No Change	No Change	1.64962	0.72213	0.000930324	0.920097	-0.120142	1	1.30778	0.387122	0.209845	1.02398	0.0341923	1	3.57403	1.83755	1.73481e-20	153.11	161.181	247.407	186.744	143.714	169.299	189.343	278.273	283.876	319.411	353.927	645.877	624.774	736.954	671.074	663.047	721.635	790.727	965.981	902.746	841.24
Cluster II	164	Itgb7	integrin beta 7	Up	No Change	No Change	No Change	4.3891	2.13393	0.000397144	1.159	0.21288	1	2.09557	1.06734	0.132597	1.62627	0.70157	1	14.5011	3.85809	3.37045e-12	1.24165	0.867849	0.409642	1.48498	1.40055	0.470315	0.537704	6.39486	4.1197	1.4406	2.86422	12.4924	13.4934	10.7798	20.5012	18.7779	20.5219	17.5673	23.8185	23.1743	38.1931
Cluster II	165	Kcnj1	potassium inwardly-rectifying channel, subfamily J, member 1	Up	No Change	No Change	No Change	6.37639	2.67274	0.000103679	2.5231	1.3352	1	1.43756	0.523624	0.708348	0.826225	-0.275393	1	5.28522	2.40196	0.000289415	0.533909	0.966749	0.608961	1.55034	3.29043	1.14501	1.1494	3.47943	8.64229	3.44217	2.50991	2.38475	5.54344	3.30704	2.38771	3.37706	3.51322	6.16129	3.58477	5.97468	5.82084
Cluster II	166	Kcnj2	potassium inwardly-rectifying channel, subfamily J, member 2	Up	No Change	No Change	No Change	4.16327	2.05772	0.000973963	0.834092	-0.261721	1	2.65947	1.41114	0.0781499	1.23984	0.310154	1	0.246996	-2.01744	0.00104475	7.15562	2.32786	9.27626	7.70608	5.0405	2.70985	5.40417	28.0165	14.177	24.3109	37.7217	1.60181	0.735431	2.27881	2.0633	1.01771	2.6473	5.44772	4.07074	4.1813	2.72233
Cluster II	167	Kcnk1	potassium channel, subfamily K, member 1	Up	No Change	No Change	No Change	8.16751	3.0299	0.000109433	0.93765	-0.0928789	1	2.6999	1.43291	0.246876	0.878556	-0.186794	1	0.335789	-1.57437	0.0722241	2.33678	1.38955	0.474451	1.42331	1.5796	0.435841	1.8092	13.3146	7.42136	11.8931	13.2829	0.15857	0.481053	0.756737	0.599103	0.405554	0.220505	1.40499	0.296773	1.83261	1.53812
Cluster II	168	Kit	kit oncogene	Up	No Change	No Change	No Change	7.97804	2.99603	0.000203897	1.62507	0.700504	1	3.15883	1.65939	0.0992295	1.23122	0.300091	1	1.12629	0.171583	0.887726	1.03802	0.899991	2.0103	1.42331	2.42827	3.12599	1.59585	0.923688	14.3514	10.4343	16.4841	0.988587	1.10063	2.35989	1.23052	1.99206	2.26204	4.22727	5.08718	4.60421	4.88287
Cluster II	169	Limd2	LIM domain containing 2	Up	No Change	No Change	No Change	1.65206	0.724267	0.00345731	1.14517	0.19556	1	1.45213	0.538171	0.0709593	1.15069	0.202497	1	1.57943	0.659402	0.00597732	147.072	137.56	176.809	246.649	149.903	154.396	153.633	235.086	188.932	298.268	294.175	240.212	231.074	257.541	271.177	302.066	265.419	295.698	376.36	394.219	344.875
Cluster II	170	Lipc	lipase, hepatic	Up	No Change	No Change	No Change	3.31515	1.72907	1.61383e-06	1.08725	0.120679	1	0.877506	-0.18852	0.851418	1.26426	0.338294	1	0.746778	-0.421249	0.342118	6.71235	10.1743	15.5236	11.1595	10.6133	13.0629	12.1575	28.3798	30.5354	37.7112	46.7158	7.42803	6.30783	10.4616	10.3215	11.3121	8.97135	5.44772	7.34019	9.21455	6.30962
Cluster II	171	Lmo2	LIM domain only 2	Up	No Change	No Change	No Change	2.14516	1.10109	0.00864779	1.1369	0.185102	1	1.53206	0.615468	0.294775	0.991265	-0.0126569	1	11.0387	3.4645	1.93997e-20	3.41329	10.3054	6.08227	7.04747	5.73955	7.7959	9.43818	17.5391	5.42415	13.8789	19.8266	71.6044	70.4679	76.7081	68.2144	67.7683	80.8859	99.1933	115.519	121.564	110.65
Cluster II	172	Lpar1	lysophosphatidic acid receptor 1(Lpar1)	Up	No Change	No Change	No Change	6.3961	2.67719	0.000613552	1.15624	0.209438	1	0.918091	-0.123292	0.978954	1.1015	0.13947	1	0.537879	-0.894647	0.341554	1.37575	0.543951	1.03939	1.42331	1.45206	0.366895	1.32329	11.4709	6.17096	3.14775	4.58374	0.338201	0.810989	0.434878	0.265992	1.01771	0.464548	0.792306	0.178064	0.500138	0.464034
Cluster II	173	Lphn2	latrophilin 2	Up	No Change	No Change	No Change	2.29784	1.20028	0.00518591	1.01289	0.018473	1	1.1936	0.255323	0.793876	1.17516	0.232863	1	1.54049	0.623385	0.169734	13.3353	9.71694	5.98445	9.3366	12.3719	9.07757	8.42321	27.1919	10.3312	27.0212	24.4388	16.137	17.8518	10.7503	21.5229	16.2553	14.7962	18.9957	19.9778	17.7157	14.5113
Cluster II	174	Lrrc15	leucine rich repeat containing 15	Up	No Change	No Change	No Change	10.9721	3.45576	2.04376e-05	1.65971	0.730932	1	0.957225	-0.06307	0.992002	0.954267	-0.0675351	1	0.442258	-1.17704	0.194802	1.48129	1.71715	1.09319	3.4041	3.9024	0.743639	1.46265	4.31136	30.8093	16.5142	11.3999	0.515354	0.614538	0.756737	0.482265	0.9769	0.343146	0.792306	0.210214	0.500138	0.904556
Cluster II	175	Lrrc32	leucine rich repeat containing 32	Up	No Change	No Change	No Change	4.4013	2.13793	0.000923712	1.17313	0.230362	1	1.83097	0.872609	0.351651	1.10748	0.147283	1	10.1777	3.34733	1.78663e-08	1.75072	0.678702	0.409642	1.03356	0.838857	1.10684	1.46265	4.78605	1.1546	4.95668	5.83746	12.6993	5.14424	11.2036	11.245	11.2178	9.71215	18.8222	15.9008	16.0792	20.1391
Cluster II	176	Ltb	lymphotoxin B	Up	No Change	No Change	No Change	5.31066	2.40889	1.54695e-12	1.20769	0.272252	1	1.74885	0.806404	0.0582005	1.42144	0.507351	1	13.7973	3.78631	2.71731e-28	5.6793	8.15431	14.8902	15.1951	9.90685	11.7283	9.43818	46.7129	25.3889	52.5413	78.9048	119.736	123.945	152.962	176.081	207.041	180.693	194.692	226.65	254.396	249.175
Cluster II	177	Ly6d	lymphocyte antigen 6 complex, locus D	Up	No Change	No Change	No Change	1.8592	0.894684	0.00388882	1.19363	0.255355	1	1.34981	0.432754	0.383633	1.12058	0.164249	1	3.54044	1.82393	4.81137e-11	133.214	140.643	248.962	293.771	147.318	194.89	196.109	265.107	248.516	324.647	457.809	583.306	587.967	679.81	638.815	705.74	729.742	753.343	865.788	965.344	747.013
Cluster II	178	Ly6e	lymphocyte antigen 6 complex, locus E	Up	No Change	No Change	No Change	1.86448	0.89877	6.28637e-07	1.08636	0.119501	1	1.18268	0.242061	0.484971	1.01779	0.0254385	1	2.02106	1.01511	7.84702e-09	533.808	566.112	538.172	627.321	655.957	610.828	478.635	1104.94	919.483	1048.55	999.288	1039.29	1115.34	1156.07	1169.7	1137.88	1062.02	1127.12	1350.72	1469.66	1273.17
Cluster II	179	Ly9	lymphocyte antigen 9	Up	No Change	No Change	No Change	1.58619	0.665563	2.77808e-05	1.0288	0.0409664	1	1.36848	0.452574	0.0131267	1.03916	0.0554235	1	1.99145	0.993821	3.1599e-11	60.1231	62.1884	63.9653	64.8123	68.0921	65.0512	57.5689	107.429	87.3294	99.5407	99.6779	118.125	126.096	126.763	119.223	137.245	129.053	172.142	171.785	167.332	165.664
Cluster II	180	Lynx1	Ly6/neurotoxin 1	Up	No Change	No Change	No Change	1.6366	0.710701	0.00297189	0.903058	-0.147109	1	1.19427	0.256123	0.574905	1.0687	0.0958601	1	2.97512	1.57295	1.43013e-13	128.278	97.7529	96.4897	122.392	93.8907	99.9801	72.0708	147.252	177.971	189.015	189.554	339.972	306.932	312.66	373.795	363.348	288.352	333.974	443.836	435.679	314.481
Cluster II	181	Mcf2l	mcf.2 transforming sequence-like	Up	No Change	No Change	No Change	3.22502	1.68931	8.49129e-05	1.03158	0.0448494	1	2.01468	1.01055	0.0736956	1.31929	0.399764	1	0.21576	-2.2125	1.36944e-07	26.3105	11.6653	14.5099	25.3507	22.6467	15.4342	8.75619	53.662	55.5128	57.4725	59.0907	5.68376	3.6696	1.95695	5.76729	5.36402	3.79567	7.07416	7.8719	9.27706	6.17969
Cluster II	182	Mef2b	myocyte enhancer factor 2B	Up	No Change	No Change	No Change	3.54006	1.82377	0.00992684	1.6167	0.693053	1	2.35764	1.23734	0.0965223	0.660633	-0.59808	1	7.60819	2.92755	1.95111e-06	0.445752	0.440106	0.528255	1.29997	0.591125	0.701779	0.472341	1.45099	3.04372	0.947475	1.30079	4.64562	2.60171	3.64118	2.50455	2.19611	2.48626	9.44001	6.80847	11.486	6.53236
Cluster II	183	Micu1	mitochondrial calcium uptake 1(Micu1)	Up	No Change	No Change	No Change	1.61232	0.689136	0.00725434	1.09453	0.130309	1	1.10296	0.141376	0.818772	1.04462	0.0629824	1	1.22742	0.295635	0.300228	27.9917	25.6658	41.4607	43.3036	34.4152	31.2402	29.866	51.8146	47.0622	48.1395	57.4975	33.2341	41.6904	41.8392	41.8203	43.0486	37.1081	47.654	44.1697	41.5825	38.3082
Cluster II	184	Mmp14	matrix metallopeptidase 14 (membrane-inserted)	Up	No Change	No Change	No Change	2.21885	1.14981	0.00532859	1.16217	0.216822	1	1.6286	0.703633	0.214751	0.805475	-0.312089	1	0.832597	-0.26431	0.608222	13.5625	28.4573	12.1572	18.1539	23.1949	16.7762	25.8271	40.8613	51.4545	45.3455	22.6425	15.4656	16.2412	13.3977	14.9577	10.0177	11.3474	24.2699	30.4736	28.1916	15.0198
Cluster II	185	Mnat1	menage a trois 1	Up	No Change	No Change	No Change	1.86531	0.899413	0.0085052	1.05701	0.0799863	1	1.57929	0.65928	0.12373	1.05066	0.0713025	1	0.77854	-0.361156	0.347184	21.7636	15.2257	20.1813	22.5127	24.6359	16.9363	16.4888	40.5248	42.332	30.8208	28.5319	13.9368	15.604	14.9652	20.9487	12.0901	13.7172	31.8928	23.5761	17.6666	20.5957
Cluster II	186	Mpg	N-methylpurine-DNA glycosylase	Up	No Change	No Change	No Change	2.69805	1.43192	0.000879702	1.29539	0.373384	1	1.614	0.690645	0.276894	0.873425	-0.195244	1	1.74934	0.806807	0.0755323	4.12724	5.59527	6.84531	10.1778	6.59926	5.1513	6.6991	19.4427	20.6698	10.5046	9.03493	8.76845	10.3414	9.89163	10.4234	7.3446	7.55789	14.8102	15.3048	13.9781	18.3337
Cluster II	187	Mpo	myeloperoxidase	Up	No Change	No Change	No Change	21.6077	4.43347	0.00575108	4.86079	2.28119	1	1.8166	0.861239	0.791452	0.345555	-1.53301	1	4.9932	2.31996	0.117026	0.704015	1.75548	5.65306	8.3277	19.2483	24.412	0.695562	89.9806	63.1663	2.28024	78.8577	15.1261	5.14424	20.3189	1.34985	11.6131	1.05298	42.8448	22.3495	0.389813	32.7521
Cluster II	188	Ms4a4c	membrane-spanning 4-domains, subfamily A, member 4C	Up	No Change	No Change	No Change	5.60612	2.487	0.000563922	1.43126	0.517289	1	3.36867	1.75218	0.0230311	0.954613	-0.0670126	1	9.68636	3.27595	9.56097e-07	0.730089	0.615653	1.43314	3.6557	0.285751	0.614364	0.762158	2.96681	6.60946	3.57908	7.74777	10.182	8.2396	8.67791	9.48496	6.41106	9.97106	27.6003	22.7452	29.9703	41.4661
Cluster II	189	Ms4a6b	membrane-spanning 4-domains, subfamily A, member 6B	Up	No Change	No Change	No Change	4.61999	2.20789	0.00350785	1.24687	0.318313	1	2.99893	1.58445	0.0685638	0.90761	-0.139855	1	2.3163	1.21182	0.116383	0.850529	0.8048	1.89291	2.4396	0.623011	0.935705	1.91033	4.38232	3.70823	3.76809	10.1041	2.97567	1.88265	3.38812	2.76432	0.804731	3.91087	8.62187	5.57933	9.46829	9.36235
Cluster II	190	Mvp	major vault protein	Up	No Change	No Change	No Change	1.66842	0.738478	0.000898951	0.794246	-0.332343	1	1.23649	0.306253	0.415509	1.13776	0.186201	1	1.71079	0.77466	0.000277565	27.8142	25.8278	32.7665	22.356	23.3224	20.3737	25.4521	52.8863	41.2339	54.5913	43.527	53.2945	46.0224	48.527	65.1133	57.961	45.1454	56.3817	64.8783	55.7862	66.7095
Cluster II	191	Myo6	myosin VI	Up	No Change	No Change	No Change	4.0979	2.03489	0.000800891	1.59549	0.673999	1	1.57963	0.659583	0.561794	1.15908	0.212985	1	1.61191	0.688775	0.323287	2.17785	1.47979	3.23312	2.58021	2.57789	6.88728	2.63179	7.04939	11.8064	11.8931	6.98711	4.69021	2.60171	3.82791	3.96502	6.73372	2.2001	5.70854	5.97256	6.62682	5.13036
Cluster II	192	Myzap	myocardial zonula adherens protein(Myzap)	Up	No Change	No Change	No Change	1.70044	0.765912	8.8199e-05	1.06235	0.0872581	1	1.12902	0.175074	0.693602	1.00215	0.00309231	1	0.748237	-0.418434	0.0476664	98.8774	72.207	79.9304	102.039	83.0236	81.6526	88.8371	156.058	115.777	150.057	147.232	69.1825	56.7667	61.8583	70.2292	63.4972	54.4896	74.3439	79.2273	65.1638	63.9934
Cluster II	193	Nabp1	oligonucleotide/oligosaccharide-binding fold containing 2A	Up	No Change	No Change	No Change	1.90918	0.932953	0.0054433	0.912538	-0.132043	1	0.955258	-0.0660383	0.946107	0.953468	-0.0687436	1	0.909576	-0.136734	0.760475	40.3958	33.4344	28.4243	22.9431	33.6377	35.3783	32.4497	87.9865	87.4903	45.4788	39.357	30.5496	29.2082	33.2448	34.3353	27.1134	27.225	33.4823	22.9381	29.0938	32.9414
Cluster II	194	Naip5	NLR family, apoptosis inhibitory protein 5	Up	No Change	No Change	No Change	2.44773	1.29145	0.000813683	0.822274	-0.282309	1	1.7574	0.813439	0.0880354	0.869382	-0.201938	1	1.64798	0.720695	0.0774504	5.97854	6.81669	5.6066	4.44999	4.05448	5.49973	6.16633	14.6664	19.428	11.3152	14.6853	12.2012	10.801	7.33765	7.70008	11.0239	7.65327	22.4134	19.2334	13.6729	15.787
Cluster II	195	Nars	asparaginyl-tRNA synthetase	Up	No Change	No Change	No Change	1.56039	0.641906	0.000700041	0.940092	-0.0891268	1	1.27661	0.352313	0.181768	1.03558	0.0504387	1	1.12159	0.165539	0.482841	59.1397	79.2215	69.0669	76.4614	61.0747	61.1089	61.3587	122.064	116.45	89.4565	103.61	70.9429	79.997	81.7129	84.0111	76.8486	80.0682	103.509	103.857	98.4695	90.1785
Cluster II	196	Nav2	neuron navigator 2	Up	No Change	No Change	No Change	1.72843	0.78946	0.00934372	0.828301	-0.271772	1	1.16887	0.22512	0.742256	0.992383	-0.0110314	1	0.0978199	-3.35373	1.39944e-33	168.612	162.283	146.099	159.504	140.469	119.339	107.474	240.401	204.732	249.436	404.72	15.0914	20.0808	11.4776	14.4294	19.8823	11.9841	15.258	21.2069	14.7148	21.5188
Cluster II	197	Ncf4	neutrophil cytosolic factor 4	Up	No Change	No Change	No Change	1.96857	0.977145	2.63967e-08	0.816274	-0.292875	1	1.21898	0.285673	0.324034	1.05598	0.078582	1	4.6333	2.21204	4.04985e-39	28.9428	35.515	32.023	29.8561	25.6894	26.329	23.1287	53.613	75.324	60.968	63.3647	150.791	144.588	151.721	158.398	155.634	158.097	158.023	182.227	201.153	185.277
Cluster II	198	Ndfip2	Nedd4 family interacting protein 2	Up	No Change	No Change	No Change	2.18964	1.13069	0.000280623	1.10572	0.144982	1	1.13965	0.188592	0.809373	0.997665	-0.00337256	1	1.16123	0.215652	0.60071	10.6509	10.6985	14.0868	16.907	11.6778	12.1346	11.531	25.44	32.8864	22.4486	22.7205	14.7842	13.069	13.3019	13.0883	10.677	17.2874	14.2418	14.48	16.7117	17.1074
Cluster II	199	Ndrg1	N-myc downstream regulated gene 1	Up	No Change	No Change	No Change	2.23771	1.16202	0.000163832	1.08161	0.113177	1	1.65497	0.726802	0.0545334	1.09496	0.13088	1	1.42028	0.506177	0.141588	18.2026	16.4792	22.6343	23.5277	20.3889	15.0205	23.7268	48.3915	27.886	44.6489	50.1214	19.1734	27.5661	34.6748	27.6184	24.7783	36.7476	43.3308	39.6637	42.1243	54.5543
Cluster II	200	Nfe2l1	nuclear factor, erythroid derived 2,-like 1	Up	No Change	No Change	No Change	1.53234	0.61574	0.00059853	1.00809	0.0116282	1	1.22187	0.289086	0.294775	1.0973	0.133955	1	1.5648	0.645976	0.00018373	77.9879	76.5821	76.1335	74.5892	82.1491	82.0712	71.2828	119.622	89.7246	136.715	125.302	114.941	125.892	120.184	124.621	132.858	138.663	139.626	154.042	145.516	148.972
Cluster II	201	Nid2	nidogen 2	Up	No Change	No Change	No Change	7.3865	2.88489	0.000385582	1.75501	0.81148	1	1.41973	0.505616	0.83866	2.48082	1.31082	1	0.324352	-1.62437	0.0716132	1.97174	0.845596	1.49672	3.6039	2.57789	1.02066	2.91174	13.4944	5.69684	15.7097	7.74777	0.297319	0.654836	0.434878	0.308252	1.67705	1.48408	0.46997	0.242365	1.54454	0.376177
Cluster II	202	P2ry10	purinergic receptor P2Y, G-protein coupled 10	Up	No Change	No Change	No Change	2.54371	1.34693	1.85721e-06	0.843755	-0.245104	1	1.50303	0.587875	0.115046	0.926604	-0.109976	1	5.89896	2.56046	4.37322e-21	16.6306	9.04194	14.549	13.2118	8.24999	9.80028	13.9852	35.7265	27.2633	24.9336	48.5406	74.9394	77.729	84.6907	75.2843	71.9947	72.6578	134.707	101.991	102.06	136.936
Cluster II	203	Pard6b	par-6 (partitioning defective 6) homolog beta (C. elegans)	Up	No Change	No Change	No Change	3.73431	1.90084	0.00901183	0.812061	-0.30034	1	1.95858	0.969807	0.382274	1.15647	0.209724	1	2.27736	1.18736	0.105248	2.713	1.03103	2.2622	1.61325	2.24799	1.48728	1.1494	5.66936	17.9135	3.80565	2.58796	2.9286	5.47544	5.29962	5.36458	4.1193	6.36493	10.3861	9.21233	9.32119	6.88997
Cluster II	204	Pcdh9	protocadherin 9	Up	No Change	No Change	No Change	5.59975	2.48536	7.04521e-05	0.808801	-0.306143	1	3.29541	1.72046	0.0193315	0.840704	-0.25033	1	0.460281	-1.11941	0.102905	2.03382	3.51714	3.54371	3.20676	1.04244	2.49439	3.06097	11.5051	27.7963	9.41902	19.3112	1.67985	0.690096	1.80339	1.53132	0.48845	1.48408	4.81289	5.71288	3.58922	4.29386
Cluster II	205	Pcnx	pecanex homolog (Drosophila)	Up	No Change	No Change	No Change	1.74806	0.805754	7.90525e-05	0.910647	-0.135035	1	1.25361	0.326083	0.324034	1.06271	0.0877503	1	1.01789	0.0255781	0.938183	122.508	94.8452	69.2992	88.8444	83.2799	82.7434	93.172	160.269	163.705	189.804	154.328	101.614	101.593	88.5677	85.4181	106.362	118.29	119.365	115.252	120.756	132.321
Cluster II	206	Pdlim2	PDZ and LIM domain 2	Up	No Change	No Change	No Change	2.6141	1.38632	1.24918e-06	1.38441	0.469274	1	1.17103	0.227779	0.725863	1.01791	0.0256056	1	7.14735	2.83741	4.80077e-25	8.98829	5.45681	8.35181	13.3808	11.9966	8.94829	7.76464	27.7853	17.0647	15.9423	18.7091	54.4937	55.8336	52.7333	54.7744	52.4848	58.7189	52.4829	71.4728	72.5151	58.1304
Cluster II	207	Pdlim7	PDZ and LIM domain 7	Up	No Change	No Change	No Change	2.08402	1.05937	0.00026591	1.07153	0.0996729	1	1.2084	0.273097	0.660759	0.99598	-0.00581159	1	2.35073	1.23311	7.85926e-06	12.1222	11.0916	9.62965	10.0174	12.2934	12.1974	12.4141	23.0029	17.6187	25.4413	25.2205	29.5585	22.7833	24.8839	24.5632	29.6845	22.6749	21.2889	32.8552	32.2907	38.0013
Cluster II	208	Pdzd2	PDZ domain containing 2	Up	No Change	No Change	No Change	2.24067	1.16393	5.47657e-05	0.924318	-0.113539	1	1.64424	0.717422	0.0398446	1.43857	0.524631	1	1.22666	0.294739	0.40684	60.4857	33.9648	30.1497	37.762	39.2546	38.6606	37.8736	69.4931	120.975	87.2768	94.5218	68.4776	49.8104	34.5544	70.888	87.3522	61.6449	80.2345	87.365	92.6554	74.8344
Cluster II	209	Pfkl	phosphofructokinase, liver, B-type	Up	No Change	No Change	No Change	2.07285	1.05161	0.000512021	1.08158	0.113144	1	1.59607	0.674527	0.0704753	1.06697	0.0935253	1	2.01413	1.01015	0.000562142	13.4272	19.5612	27.1587	24.2258	25.1878	15.0845	22.2506	41.3629	26.9869	40.1029	57.8295	40.9756	39.8417	40.3577	40.11	42.9326	46.2492	62.8235	59.4807	66.2462	69.3378
Cluster II	210	Phlda3	pleckstrin homology-like domain, family A, member 3	Up	No Change	No Change	No Change	9.39027	3.23117	0.00482799	2.65722	1.40992	1	8.10415	3.01866	0.0100289	0.609775	-0.713651	1	3.04801	1.60787	0.174762	0.295512	0.0754113	0.753253	1.29997	0.470937	0.935705	1.32329	4.54136	1.1546	7.25509	1.35159	1.40236	0.0453348	2.0196	0.186443	0.436161	1.48408	6.58205	10.094	10.9957	10.0046
Cluster II	211	Pim2	proviral integration site 2	Up	No Change	No Change	No Change	2.54224	1.3461	3.48397e-08	0.980669	-0.0281616	1	1.56064	0.64214	0.035877	1.10874	0.148918	1	0.846421	-0.240552	0.448459	71.6108	46.4905	79.5391	87.6456	62.8064	54.2881	53.6902	130.875	158.477	171.282	209.351	48.8719	55.112	63.3006	61.2067	57.6294	66.6397	73.8493	92.1035	105.116	77.0432
Cluster II	212	Pisd	phosphatidylserine decarboxylase	Up	No Change	No Change	No Change	1.84165	0.880998	0.0066406	1.07996	0.110972	1	1.60389	0.681575	0.0724416	1.11831	0.161314	1	1.75554	0.811915	0.00887542	12.0564	11.3698	13.5121	18.1539	11.6165	8.5777	14.8461	17.6736	26.9869	18.2759	27.7973	19.5265	20.9699	24.3655	22.9983	23.5974	25.9428	32.3935	37.0447	33.3008	35.9892
Cluster II	213	Pkib	protein kinase inhibitor beta, cAMP dependent, testis specific	Up	No Change	No Change	No Change	2.81677	1.49404	5.30574e-06	1.10301	0.141449	1	0.967956	-0.0469872	0.96347	1.05659	0.07941	1	11.1736	3.48203	2.00729e-28	5.77863	3.43183	4.26517	4.63253	2.82562	6.58318	5.77908	18.6475	11.1726	10.5579	10.2725	48.2822	51.994	50.4778	65.0262	49.9214	44.3365	44.6866	50.5639	49.7821	49.5303
Cluster II	214	Plekhg1	pleckstrin homology domain containing, family G (with RhoGef domain) member 1	Up	No Change	No Change	No Change	4.46277	2.15794	0.00358258	0.991404	-0.0124557	1	1.10459	0.143514	0.959279	0.774371	-0.368903	1	0.64863	-0.624533	0.474376	1.68616	3.15739	2.30622	3.08589	1.32328	2.41067	2.63179	10.2181	14.715	8.32858	9.37314	0.515354	2.95684	1.16213	0.637634	2.2637	0.685053	1.79499	2.90096	1.14002	0.987464
Cluster II	215	Pnrc1	proline-rich nuclear receptor coactivator 1	Up	No Change	No Change	No Change	1.50134	0.586253	0.00648232	1.09751	0.134238	1	1.14002	0.189064	0.676725	1.09022	0.124619	1	0.806828	-0.309667	0.178481	265.522	220.184	293.57	352.943	278.949	225.916	282.554	415.787	343.365	399.423	401.39	204.431	188.603	235.7	219.769	209.465	256.227	226.974	234.186	253.793	240.756
Cluster II	216	Ppdpf	pancreatic progenitor cell differentiation and proliferation factor(Ppdpf)	Up	No Change	No Change	No Change	1.64662	0.71951	0.00883053	1.0552	0.0775177	1	1.32128	0.401932	0.321358	1.28834	0.365515	1	2.33092	1.2209	4.48658e-07	19.4057	22.7594	23.8326	20.432	24.2803	26.0655	22.0804	45.8969	27.3689	42.7963	28.8491	55.8267	42.8565	55.1779	73.0905	70.1557	54.995	53.1583	77.8386	73.0348	67.0436
Cluster II	217	Prkx	protein kinase, X-linked	Up	No Change	No Change	No Change	1.58092	0.66076	0.00387028	0.995976	-0.00581746	1	1.23849	0.308578	0.420349	1.07328	0.102032	1	0.940316	-0.0887822	0.779399	33.5394	38.2002	45.0435	43.9363	39.5219	38.7086	32.9233	73.4216	53.1373	55.2952	64.3384	33.939	38.1568	37.7214	38.5862	33.1036	46.1662	47.3637	47.1139	44.1911	42.6787
Cluster II	218	Prmt2	protein arginine N-methyltransferase 2	Up	No Change	No Change	No Change	4.24509	2.0858	0.00491522	1.33971	0.421924	1	2.16093	1.11165	0.280634	0.857069	-0.222516	1	3.07423	1.62022	0.0232134	1.11252	0.595873	1.95528	1.80812	1.70224	0.366895	2.67865	7.04939	5.99408	3.09807	4.68781	4.44493	1.60939	5.25048	2.98557	2.2637	4.43736	7.61672	5.65105	9.78456	9.55786
Cluster II	219	Ptprs	protein tyrosine phosphatase, receptor type, S	Up	No Change	No Change	No Change	1.64488	0.717986	0.0011329	1.07269	0.101231	1	1.46388	0.549797	0.0316176	1.10721	0.146924	1	1.36144	0.445132	0.0540141	67.3545	61.5517	61.1186	56.5598	64.8483	81.8003	68.5745	91.461	122.137	89.7739	113.407	90.0036	84.7673	83.9413	78.0897	114.652	93.7198	105.475	158.321	126.909	114.274
Cluster II	220	Pvrl3	poliovirus receptor-related 3	Up	No Change	No Change	No Change	6.96748	2.80064	0.000220492	1.99961	0.999721	1	4.08879	2.03168	0.0215392	0.963028	-0.0543506	1	0.584617	-0.774436	0.408351	0.490451	0.966749	2.67062	3.83578	2.94704	1.26566	2.98944	11.855	3.7635	8.86168	14.0448	0.629326	0.318603	1.45574	0.687352	0.575172	1.05298	3.4079	2.14913	4.03542	3.60709
Cluster II	221	Pygl	liver glycogen phosphorylase	Up	No Change	No Change	No Change	6.84843	2.77577	0.00670814	1.12749	0.173109	1	2.46348	1.30069	0.429305	0.852006	-0.231064	1	0.96499	-0.0514143	0.981705	1.03802	1.71715	1.69237	2.72574	1.00319	2.13981	0.821355	3.68374	30.4421	2.05731	4.58374	1.22397	1.67235	1.39554	1.18826	2.12469	0.343146	6.44056	2.90096	1.70635	3.08613
Cluster II	222	Rap1a	RAS-related protein-1a	Up	No Change	No Change	No Change	1.58486	0.664356	0.0021622	1.0736	0.102462	1	1.25595	0.328776	0.328493	0.940271	-0.0888515	1	1.24371	0.314647	0.185429	85.9544	65.5423	94.0465	103.47	92.5956	77.2646	78.1644	152.983	117.369	114	134.542	92.9148	108.173	104.307	106.128	92.3132	88.7076	157.091	124.061	119.513	110.749
Cluster II	223	Rapgef3	Rap guanine nucleotide exchange factor (GEF) 3	Up	No Change	No Change	No Change	2.38571	1.25442	0.000220492	0.995157	-0.00700342	1	0.975542	-0.0357235	0.978106	0.866066	-0.207451	1	0.522051	-0.937737	0.00730585	16.7287	12.4911	13.8349	13.8483	16.7207	13.9137	12.6434	40.2557	38.3228	24.9639	33.4477	6.66987	8.2396	7.55877	9.28236	3.85403	6.31042	6.95852	7.48857	7.06935	7.70667
Cluster II	224	Rasal1	RAS protein activator like 1 (GAP1 like)	Up	No Change	No Change	No Change	1.76675	0.821097	0.00197679	1.19157	0.252867	1	1.20385	0.267656	0.605084	1.12705	0.172549	1	2.8973	1.53471	1.09372e-10	12.301	16.3235	13.045	15.0915	16.0045	18.0419	17.0696	18.9093	21.3122	24.1134	33.8503	41.0573	43.3829	36.3283	40.5376	45.5725	50.0002	45.8627	52.9888	45.3973	49.6021
Cluster II	225	Rbm24	RNA binding motif protein 24	Up	No Change	No Change	No Change	2.6431	1.40223	0.00631934	1.05748	0.0806274	1	2.04088	1.02919	0.1411	1.12371	0.168265	1	0.0497702	-4.32858	3.63446e-18	60.4012	32.3045	37.8558	57.6378	47.236	36.6279	42.5859	137.983	110.665	105.25	106.256	2.18406	0.614538	3.67435	3.29134	0.82386	3.1614	3.76099	2.27526	5.61184	6.01017
Cluster II	226	Rbpj	recombination signal binding protein for immunoglobulin kappa J region	Up	No Change	No Change	No Change	1.63615	0.710307	0.00919115	1.10293	0.141338	1	1.38159	0.466324	0.203196	1.00095	0.00137294	1	1.133	0.180144	0.59125	30.9642	38.2002	33.6591	48.4455	45.1511	28.3051	29.3098	41.2968	52.8413	62.4825	67.7118	39.6822	41.8642	34.9586	39.1629	35.4694	41.9766	55.8404	57.0323	51.3095	50.4374
Cluster II	227	Rcan2	regulator of calcineurin 2	Up	No Change	No Change	No Change	5.22675	2.38591	0.000173419	1.29028	0.367688	1	1.02316	0.0330365	0.999685	0.852225	-0.230694	1	1.54459	0.627227	0.415629	1.42169	1.75548	0.672547	2.86141	1.15649	1.58824	1.02238	5.58128	5.81598	9.41902	6.11001	1.46925	2.86869	1.61912	0.902383	2.42567	1.7467	1.6166	2.0972	2.65269	1.75714
Cluster II	228	Reln	reelin	Up	No Change	No Change	No Change	2.31776	1.21273	0.00108964	1.09647	0.132865	1	1.90574	0.930354	0.0315923	1.55854	0.640199	1	0.115794	-3.11037	4.76696e-19	409.905	207.668	294.615	493.007	335.025	204.964	300.586	562.601	718.897	665.99	871.518	46.3125	33.4722	25.8249	68.5339	38.3312	57.7353	79.8039	90.0768	55.5471	42.946
Cluster II	229	Reps2	RALBP1 associated Eps domain containing protein 2	Up	No Change	No Change	No Change	4.28652	2.09981	0.000813068	1.28555	0.362382	1	2.89768	1.5349	0.0347433	1.1325	0.179516	1	1.11484	0.156838	0.869366	2.03382	1.22389	1.6239	3.08589	1.53545	1.02066	2.73292	3.14176	10.8802	6.47724	7.48513	2.09115	1.54894	1.80339	1.86443	1.42709	2.874	5.22381	4.87202	7.01173	3.9746
Cluster II	230	Rgs7bp	regulator of G-protein signalling 7 binding protein	Up	No Change	No Change	No Change	6.73472	2.75162	0.000196592	1.06488	0.0906912	1	2.7484	1.45859	0.109656	1.21993	0.286801	1	2.52609	1.3369	0.0811145	0.704015	0.946969	2.30622	3.30543	0.88914	0.891382	0.537704	13.169	6.74334	7.44532	8.34241	4.84135	1.49227	3.69524	3.06263	5.54512	3.63586	13.1752	7.82739	10.0273	5.77382
Cluster II	231	Rhoq	ras homolog gene family, member Q	Up	No Change	No Change	No Change	1.61177	0.688649	0.0080036	1.11824	0.161228	1	1.16756	0.223494	0.677986	0.894939	-0.160138	1	2.58548	1.37043	1.60642e-09	39.2113	44.5496	57.2056	60.4276	39.9745	49.3523	60.4374	67.0389	56.7301	72.5291	106.677	122.231	116.859	125.419	96.1895	111.433	118.591	167.303	129.603	143.311	127.234
Cluster II	232	Rnf181	ring finger protein 181	Up	No Change	No Change	No Change	1.54554	0.628115	0.00932266	1.05161	0.0725954	1	1.21204	0.277435	0.515726	0.984558	-0.0224523	1	1.00047	0.000681968	1	49.7715	49.4105	42.099	41.6854	59.9746	45.2807	51.1509	93.9103	65.5419	75.5424	56.1484	46.7783	50.2738	44.2961	44.6891	44.9093	49.5617	50.4763	56.027	69.6295	52.291
Cluster II	233	Rogdi	rogdi homolog (Drosophila)	Up	No Change	No Change	No Change	2.02364	1.01696	0.00138596	1.19011	0.251092	1	1.36971	0.45387	0.356738	1.24321	0.314073	1	4.02432	2.00875	2.46558e-12	7.54426	8.32739	11.4186	13.7841	7.85999	9.16745	12.5053	10.9374	21.8686	19.9915	20.8746	33.4336	39.1214	37.3442	41.5196	45.7867	49.3251	50.2315	53.8445	54.7234	41.914
Cluster II	234	Rrp9	RRP9, small subunit (SSU) processome component, homolog (yeast)	Up	No Change	No Change	No Change	2.43144	1.28181	0.00289246	1.29945	0.377902	1	1.0052	0.0074763	1	0.990043	-0.0144367	1	3.08763	1.6265	3.94161e-05	8.7499	5.52604	11.7537	14.7289	7.80726	9.07757	13.4981	23.3919	34.9917	13.9359	12.111	25.9176	26.9969	27.503	28.2597	26.3865	24.9704	18.7053	28.8389	28.5961	31.6409
Cluster II	235	Rybp	RING1 and YY1 binding protein	Up	No Change	No Change	No Change	1.82892	0.870993	0.000110405	0.982762	-0.0250867	1	1.42707	0.51306	0.0724618	0.986699	-0.0193177	1	1.16951	0.225905	0.421668	31.4957	31.9212	38.0564	33.5057	31.1971	32.5022	35.7647	59.6666	65.1451	48.6787	73.9965	36.5777	36.5247	45.5738	35.275	36.8429	44.9806	70.2778	48.9107	53.4093	53.234
Cluster II	236	S1pr3	sphingosine-1-phosphate receptor 3(S1pr3)	Up	No Change	No Change	No Change	5.50468	2.46066	1.37595e-07	1.16933	0.225681	1	1.39506	0.480329	0.612972	1.01369	0.0196168	1	6.10435	2.60984	7.08052e-09	3.48903	1.8791	5.38038	5.42929	3.4842	5.42216	2.43077	18.1801	11.8924	21.191	27.7614	12.8566	24.4015	28.4685	14.5202	22.3208	29.7856	33.908	28.0698	37.7996	22.4889
Cluster II	237	Samd9l	sterile alpha motif domain containing 9-like	Up	No Change	No Change	No Change	1.90921	0.932973	0.000244429	0.868554	-0.203313	1	1.16222	0.216883	0.700259	0.876289	-0.190522	1	2.8437	1.50777	2.00434e-10	179.906	126.876	214.655	194.687	137.359	151.821	119.997	306.185	376.62	246.205	398.407	520.911	463.669	498.275	456.392	447.81	395.208	735.984	531.051	532.968	497.875
Cluster II	238	Sat1	solute carrier family 26 (sulfate transporter), member 1	Up	No Change	No Change	No Change	1.77081	0.82441	0.00329586	1.15305	0.205456	1	1.59228	0.671093	0.0376556	1.09865	0.135738	1	0.913691	-0.130221	0.728512	41.6499	49.8036	71.2068	85.0284	51.4597	53.4546	60.1464	84.9352	71.8774	91.893	135.389	44.4691	57.0236	47.1364	52.5744	56.1016	54.6147	89.2156	68.4779	75.3099	82.5485
Cluster II	239	Sbf2	myotubularin related protein 13	Up	No Change	No Change	No Change	2.76511	1.46734	4.43922e-09	0.923943	-0.114125	1	1.55279	0.634863	0.0434288	1.06733	0.0940127	1	2.18662	1.12871	6.09758e-06	36.939	26.635	27.6943	28.3761	25.8954	34.0449	24.114	53.9287	115.671	74.0146	92.9162	61.3816	72.1919	66.0155	59.9028	86.8739	66.2594	111.668	107.385	103.232	90.9506
Cluster II	240	Scarna10	small Cajal body-specific RNA 10(Scarna10)	Up	No Change	No Change	No Change	2.11338	1.07955	7.2195e-05	1.08501	0.117707	1	0.930332	-0.104182	0.894844	0.980192	-0.0288642	1	1.14818	0.199344	0.575007	111.028	134.748	88.495	127.423	119.638	127.198	109.322	391.986	211.962	180.544	157.448	128.088	130.917	124.798	128.444	125.746	122.009	102.166	119.221	128.95	125.746
Cluster II	241	Sccpdh	saccharopine dehydrogenase (putative)	Up	No Change	No Change	No Change	3.14977	1.65525	0.00463338	1.21414	0.279936	1	1.41737	0.503218	0.689026	0.900292	-0.151536	1	0.531642	-0.911474	0.143197	5.15036	2.38473	8.78958	7.193	6.01672	7.97565	5.25125	17.2454	16.9972	17.7197	16.6613	2.83073	1.67235	4.16451	3.87801	1.11208	2.80959	4.85718	3.32633	5.08473	3.12821
Cluster II	242	Scn2b	sodium channel, type II, beta polypeptide	Up	No Change	No Change	No Change	2.71362	1.44022	0.000119126	0.905619	-0.143024	1	1.48037	0.56596	0.390885	1.12017	0.163722	1	0.457454	-1.1283	0.00346307	10.7328	9.644	8.48387	10.5774	9.17101	6.34063	8.75619	25.2736	24.6789	24.3654	30.1462	4.29998	3.86479	5.02444	7.46517	3.21765	4.0905	6.98312	7.21406	6.80334	5.04869
Cluster II	243	Sfmbt2	Scm-like with four mbt domains 2	Up	No Change	No Change	No Change	5.15223	2.3652	0.00461792	1.88355	0.913453	1	4.32626	2.11312	0.0179591	1.07805	0.10843	1	1.8291	0.871133	0.351487	1.81032	0.781311	0.672547	1.96476	1.45206	3.03981	1.7611	0.923688	10.1236	5.18325	6.29336	1.76657	1.36634	2.85005	2.0633	3.70865	0.685053	10.1696	8.73502	5.87171	9.83133
Cluster II	244	Sh3pxd2a	SH3 and PX domains 2A	Up	No Change	No Change	No Change	1.52434	0.608183	0.00490093	0.946717	-0.0789945	1	1.39165	0.476792	0.0584259	1.0488	0.0687392	1	2.4803	1.31051	5.24774e-12	80.4191	71.6123	75.8926	79.9025	62.6984	75.5237	69.5809	113.911	96.8978	101.234	151.224	180.104	174.181	211.057	173.422	221.527	197.997	229.722	268.251	275.208	275.848
Cluster II	245	Sh3tc1	SH3 domain and tetratricopeptide repeats 1	Up	No Change	No Change	No Change	1.85208	0.889145	0.00392075	0.769527	-0.377957	1	1.0798	0.110771	0.896492	0.97583	-0.035298	1	5.12968	2.35887	5.54109e-18	10.7328	13.4739	12.9471	10.1778	6.76237	7.5472	13.6313	28.7726	28.7372	15.8914	18.3746	69.4043	60.1895	61.0795	58.1378	60.1711	67.7546	64.3761	74.2093	75.2585	60.6783
Cluster II	246	Shank2	SH3/ankyrin domain gene 2	Up	No Change	No Change	No Change	2.71459	1.44074	0.000398043	1.33383	0.415579	1	1.83588	0.876469	0.101701	1.04661	0.065724	1	0.284794	-1.81201	3.51297e-06	21.8567	27.1728	16.8748	25.7799	31.4118	25.887	34.1343	48.2055	68.1373	79.3311	42.8989	4.98506	9.65883	4.11783	3.75869	7.3446	8.52786	9.73159	11.8487	16.8294	7.51858
Cluster II	247	Shmt2	serine hydroxymethyl transferase 2 (mitochondrial)	Up	No Change	No Change	No Change	1.77002	0.823765	4.2845e-05	1.16201	0.21662	1	1.13908	0.187864	0.676725	1.18786	0.248364	1	2.21122	1.14485	1.62911e-09	48.2058	39.5427	33.0233	34.4751	54.9231	45.9012	51.8095	74.0541	75.6164	72.2262	63.1293	89.2528	84.2736	93.5332	106.998	108.094	102.146	100.531	113.707	95.1316	96.2418
Cluster II	248	Simc1	SUMO-interacting motifs containing 1(Simc1)	Up	No Change	No Change	No Change	1.62381	0.699383	0.000495207	0.944858	-0.0818306	1	1.43515	0.521204	0.0326846	1.14982	0.201407	1	0.286675	-1.80251	3.31288e-22	98.1126	84.6301	77.5887	75.4747	74.9281	82.507	95.0527	146.961	123.31	125.273	168.109	23.0001	25.7074	25.9084	31.6853	27.7243	26.3863	38.2964	29.0986	37.5312	37.8627
Cluster II	249	Slamf6	SLAM family member 6	Up	No Change	No Change	No Change	1.52379	0.607663	0.00357971	0.904925	-0.14413	1	1.41103	0.496751	0.0393012	0.910855	-0.134706	1	0.637521	-0.649456	0.00103021	176.749	174.334	127.212	170.04	131.327	136.246	139.473	260.893	199.151	229.296	282.423	103.561	109.65	91.7052	95.6538	94.3371	87.7389	157.253	142.871	142.566	130.971
Cluster II	250	Slc12a2	solute carrier family 12, member 2	Up	No Change	No Change	No Change	2.2166	1.14835	0.00357971	1.10285	0.141233	1	1.98935	0.992298	0.0249889	1.16998	0.226488	1	0.826031	-0.275732	0.573126	22.7843	15.8265	14.7875	18.4167	32.7743	13.3412	13.9852	52.1816	31.3019	35.3183	39.0399	18.5998	12.1044	13.3977	24.3842	14.1995	13.0173	32.7577	24.1672	29.817	30.2661
Cluster II	251	Slc36a4	solute carrier family 36 (proton/amino acid symporter), member 4	Up	No Change	No Change	No Change	2.1362	1.09505	0.000689329	1.08505	0.117758	1	1.46151	0.547457	0.283217	1.06839	0.0954363	1	0.330974	-1.59521	2.04763e-07	28.3295	20.0594	25.1679	31.668	32.9448	19.2263	22.5786	40.8613	51.8501	54.3211	62.5074	8.6458	10.2532	5.43966	9.89141	7.23492	8.86729	12.0765	13.058	13.3811	8.91069
Cluster II	252	Slc39a1	solute carrier family 39 (iron-regulated transporter), member 1	Up	No Change	No Change	No Change	1.65933	0.730599	0.00109989	1.28263	0.359109	1	1.26798	0.34253	0.321497	1.01373	0.0196753	1	2.20346	1.13977	2.5637e-08	25.3222	20.5861	31.8995	40.4113	28.0036	31.6884	32.98	41.2528	44.4213	42.4716	44.0287	57.2749	59.6153	54.5932	56.6438	55.7802	61.4095	72.6978	76.9248	82.3021	57.9918
Cluster II	253	Slc7a7	solute carrier family 7 (cationic amino acid transporter, y+ system), member 7	Up	No Change	No Change	No Change	4.0959	2.03418	0.0050538	1.6803	0.748722	1	1.16936	0.225713	0.921796	0.866327	-0.207017	1	1.17556	0.23335	0.8134	3.06315	1.12004	4.149	3.96651	5.5237	3.2011	5.99614	22.0462	10.6297	5.67031	7.24355	4.26901	2.42919	3.10066	4.6561	1.01771	2.80959	4.22727	4.66923	4.15065	2.23602
Cluster II	254	Smtnl2	smoothelin-like 2	Up	No Change	No Change	No Change	1.85299	0.889853	0.000433624	1.01945	0.0277977	1	1.0655	0.0915361	0.928209	0.839138	-0.253019	1	0.0844591	-3.5656	3.42527e-44	54.6748	43.8733	45.1047	52.5847	52.6861	41.7595	48.2306	102.956	60.1374	100.384	91.4519	4.02496	3.6696	4.41758	3.83823	3.16153	3.1614	4.22727	5.08718	3.98394	3.91521
Cluster II	255	Snhg12	small nucleolar RNA host gene 12(Snhg12)	Up	No Change	No Change	No Change	2.4489	1.29214	0.00916997	1.20542	0.269541	1	1.62743	0.702598	0.339341	1.07683	0.10679	1	2.2664	1.1804	0.012287	5.88045	1.62938	8.40806	8.87408	5.59729	6.06484	5.05762	15.0812	11.6553	9.13308	16.1546	10.5635	11.816	13.7269	12.1685	11.0239	15.6881	21.6826	19.0701	18.2992	19.3137
Cluster II	256	Snhg4	small nucleolar RNA host gene 4(Snhg4)	Up	No Change	No Change	No Change	3.15048	1.65557	0.00438857	2.14725	1.10249	1	1.1975	0.260023	0.860224	0.909705	-0.136529	1	2.9832	1.57686	0.00392745	1.28635	0.845596	2.95676	3.4041	4.43466	3.85609	2.91174	6.80837	4.07303	6.61537	3.9445	4.9132	5.14424	5.17063	4.23474	2.9205	6.69197	5.55845	5.78707	5.79081	7.18324
Cluster II	257	Spata13	spermatogenesis associated 13	Up	No Change	No Change	No Change	1.57184	0.652455	0.00378392	1.23575	0.305392	1	1.36063	0.444278	0.122532	1.12212	0.166232	1	0.837051	-0.256613	0.318034	52.2883	45.4916	42.6786	61.5697	60.3916	62.121	47.3475	62.8842	73.5577	79.2535	78.6843	42.0038	44.2027	31.3665	45.4	46.9524	39.577	44.3372	60.3562	47.8575	60.7464
Cluster II	258	Spg21	spastic paraplegia 21 homolog (human)	Up	No Change	No Change	No Change	2.07105	1.05036	2.28163e-05	1.18184	0.241033	1	1.14492	0.195251	0.741385	1.00931	0.0133732	1	0.557155	-0.843848	0.000689363	101.769	58.9395	97.5438	129.807	118.534	73.2608	85.3543	215.23	132.58	194.95	170.405	48.9314	42.8565	52.0871	49.2544	47.7227	48.2411	56.287	53.3301	53.6005	56.4265
Cluster II	259	Srpk3	serine/arginine-rich protein specific kinase 3	Up	No Change	No Change	No Change	1.91431	0.936828	1.11613e-05	0.978419	-0.0314761	1	1.17603	0.233931	0.592549	0.912466	-0.132158	1	6.34491	2.6656	2.08039e-39	36.4896	31.5046	42.2482	45.177	29.2006	37.6818	31.764	66.0235	80.9398	62.5721	71.8855	252.048	242.798	204.761	204.896	209.276	224.19	302.218	292.739	293.279	208.776
Cluster II	260	Ssr4	signal sequence receptor, delta	Up	No Change	No Change	No Change	1.90825	0.932248	0.00110107	1.27766	0.3535	1	1.04107	0.0580696	0.949251	1.07288	0.101491	1	1.97701	0.983317	0.000300546	16.9336	22.0968	25.481	25.9377	20.525	27.8557	35.5945	50.5129	34.6306	45.0063	34.0163	42.5291	37.6606	47.3722	54.1554	39.0428	43.6613	34.9242	48.6423	52.6027	40.9043
Cluster II	261	St14	suppression of tumorigenicity 14 (colon carcinoma)	Up	No Change	No Change	No Change	3.12854	1.64549	5.87482e-06	1.24594	0.317235	1	2.01587	1.01141	0.0110235	1.08238	0.114208	1	9.16572	3.19625	3.87102e-20	2.33678	3.43183	6.94313	5.47616	3.5958	5.42216	6.64114	7.90212	12.6625	15.3208	17.2225	32.6779	45.4292	38.6231	37.8727	43.7692	44.7044	63.5567	88.0785	83.6517	78.4848
Cluster II	262	St3gal1	ST3 beta-galactoside alpha-2,3-sialyltransferase 1	Up	No Change	No Change	No Change	1.87014	0.903145	0.000120448	0.949054	-0.0754377	1	1.49152	0.576784	0.0421223	0.984166	-0.0230267	1	2.96303	1.56707	8.91007e-13	95.8329	100.552	120.897	116.622	88.676	95.4714	100.725	148.008	166.335	197.419	279.425	285.412	307.767	346.984	259.507	292.557	373.209	469.717	437.028	461.061	501.906
Cluster II	263	St8sia6	ST8 alpha-N-acetyl-neuraminide alpha-2,8-sialyltransferase 6	Up	No Change	No Change	No Change	5.31772	2.41081	0.00686387	1.58388	0.663465	1	2.8193	1.49534	0.136817	1.20418	0.268045	1	20.2274	4.33824	6.02649e-08	0.850529	0.201509	0.332605	0.508148	0.24528	0.470315	1.71424	5.70607	0.517113	0.836008	2.86422	7.08116	12.7353	8.54892	12.8521	9.43996	11.8664	29.3818	22.7452	23.1448	31.3984
Cluster II	264	Stac	src homology three (SH3) and cysteine rich domain	Up	No Change	No Change	No Change	10.4844	3.39018	2.57293e-07	1.11238	0.153656	1	4.07136	2.02551	0.0100434	1.6801	0.748547	1	0.162757	-2.61921	8.54705e-05	9.17827	1.71715	2.67062	3.20676	9.95836	4.63297	2.32101	42.1862	54.9515	49.0119	43.7066	0.673924	0.352604	1.16213	1.05154	0.770297	1.87058	1.70764	4.13133	3.55	2.58621
Cluster II	265	Steap4	STEAP family member 4	Up	No Change	No Change	No Change	1.79261	0.842062	0.0094132	0.922292	-0.116705	1	1.32395	0.404852	0.481252	1.05468	0.0767995	1	0.164003	-2.60821	2.9046e-19	77.8191	60.1708	100.936	112.169	61.9773	54.9924	64.6774	113.911	127.871	130.718	198.602	11.0306	12.6623	15.4738	13.9832	13.3909	13.9364	20.5729	15.243	20.3402	12.9929
Cluster II	266	Svil	supervillin	Up	No Change	No Change	No Change	1.6327	0.707261	9.06661e-05	0.838144	-0.25473	1	1.37296	0.457293	0.0376165	1.01238	0.0177484	1	0.719383	-0.475168	0.0115633	157.354	126.876	106.522	103.415	116.716	110.775	105.754	202.399	206.854	193.651	247.745	94.9564	100.942	85.1968	100.861	98.1159	85.5957	127.105	130.766	121.106	135.602
Cluster II	267	Tars	threonyl-tRNA synthetase	Up	No Change	No Change	No Change	1.56798	0.64891	0.000648043	1.03514	0.0498208	1	1.16325	0.218162	0.551816	1.1242	0.168899	1	1.29849	0.376832	0.0635047	58.571	71.3787	73.7087	56.0295	72.8739	80.3106	71.8772	97.3383	93.8934	120.808	113.759	86.4655	92.9943	85.0027	110.971	91.673	94.6588	106.726	96.3548	102.148	104.951
Cluster II	268	Tbc1d10c	TBC1 domain family, member 10c	Up	No Change	No Change	No Change	1.53211	0.615519	0.00197493	0.960183	-0.058619	1	1.14927	0.200714	0.610091	1.06292	0.0880383	1	4.39218	2.13494	1.13775e-33	37.3339	42.9721	46.8411	41.3302	30.4589	50.0208	40.9765	60.4801	65.338	61.2418	72.7056	188.558	202.883	167.104	187.022	201.876	204.788	200.926	211.322	224.086	219.549
Cluster II	269	Tcf7l2	transcription factor 7-like 2, T-cell specific, HMG-box	Up	No Change	No Change	No Change	2.56887	1.36113	0.000239564	0.909177	-0.137366	1	1.99302	0.994959	0.024976	0.859786	-0.21795	1	0.421342	-1.24694	0.000763344	13.0671	14.2639	12.2954	11.3396	10.4514	16.0793	10.1633	18.957	50.4019	32.013	34.3954	4.95037	6.23102	5.50477	3.92648	6.11136	4.30977	13.0361	9.7762	11.3438	10.2063
Cluster II	270	Tec	cytoplasmic tyrosine kinase, Dscr28C related (Drosophila)	Up	No Change	No Change	No Change	2.08261	1.05839	2.50822e-06	0.868405	-0.20356	1	1.35142	0.434474	0.185572	1.04945	0.0696375	1	1.05801	0.0813599	0.807558	85.9544	67.5117	67.6533	44.0275	68.0014	77.5305	66.4607	192.619	148.597	145.393	127.416	81.914	79.4971	72.5362	90.1339	78.9695	76.4113	103.982	88.217	96.6308	132.726
Cluster II	271	Tiam2	T-cell lymphoma invasion and metastasis 2	Up	No Change	No Change	No Change	3.42535	1.77625	0.00157876	0.941248	-0.0873527	1	2.24463	1.16648	0.109961	0.866751	-0.20631	1	0.710753	-0.49258	0.493941	2.4088	2.12635	3.12795	3.08589	0.88914	2.49439	3.14853	6.06453	10.3963	8.81079	9.79435	1.44572	1.88265	2.11297	1.05154	1.99206	1.67237	4.0292	4.9388	4.22175	3.12821
Cluster II	272	Tlr1	toll-like receptor 1	Up	No Change	No Change	No Change	2.57489	1.36451	0.00549982	0.863626	-0.211521	1	0.899057	-0.153515	0.90066	0.772693	-0.372033	1	21.4543	4.42319	3.52354e-23	2.17785	1.38955	2.67062	2.96132	0.470937	1.21888	2.53189	5.755	2.70225	6.11861	6.88553	45.4428	42.2999	46.5148	30.7543	35.9234	37.0585	48.5989	32.2914	40.0417	40.0059
Cluster II	273	Tlr9	toll-like receptor 9	Up	No Change	No Change	No Change	1.61465	0.69122	0.00778376	1.05597	0.0785748	1	0.916101	-0.126421	0.842266	1.02921	0.04154	1	7.51314	2.90942	1.27186e-36	55.6209	64.7969	45.3639	69.8136	51.4597	56.2876	55.8521	57.2613	85.5213	105.887	108.246	446.306	405.736	393.602	413.447	467.218	401.372	330.843	429.836	437.16	323.673
Cluster II	274	Tmem106b	transmembrane protein 106B	Up	No Change	No Change	No Change	1.55697	0.638737	0.00308575	0.993911	-0.00881163	1	1.37133	0.455573	0.0878039	0.980376	-0.0285936	1	0.474188	-1.07647	3.287e-08	254.923	183.64	249.923	260.066	232.955	208.436	210.938	409.946	292.563	321.595	405.183	111.513	98.5956	116.348	118.215	102.475	99.3637	160.449	127.18	145.685	163.611
Cluster II	275	Tmem163	transmembrane protein 163	Up	No Change	No Change	No Change	1.82616	0.868814	1.62388e-05	0.919023	-0.121827	1	1.10174	0.139781	0.777688	1.09396	0.129553	1	1.65908	0.730385	0.00027402	75.604	58.8159	59.4654	51.0836	60.1377	52.3404	74.012	129.089	111.511	121.609	109.888	129.75	98.5956	93.3317	105.728	125.367	120.812	101.538	119.973	132.571	118.46
Cluster II	276	Tmx4	thioredoxin-related transmembrane protein 4(Tmx4)	Up	No Change	No Change	No Change	1.94597	0.960487	0.0017104	1.10802	0.14798	1	1.54344	0.626148	0.109925	1.06484	0.090632	1	0.854944	-0.226098	0.559916	15.2996	16.3235	27.7713	19.9756	24.7635	20.7209	22.2974	28.2171	44.1793	35.2238	46.53	14.5141	18.0911	18.1764	16.8283	17.6913	19.5544	27.2927	20.4712	25.5879	31.1657
Cluster II	277	Tob1	transducer of ErbB-2.1	Up	No Change	No Change	No Change	2.41762	1.27359	2.47023e-05	1.21778	0.284257	1	1.48162	0.567171	0.186815	0.907901	-0.139393	1	1.88164	0.911991	0.00285289	14.8439	14.924	23.4523	20.6441	16.9709	23.1094	25.7037	53.5372	32.809	41.403	43.8565	28.5167	29.4626	42.1832	23.933	26.8915	40.1109	63.7019	46.027	43.9606	44.2008
Cluster II	278	Trappc5	trafficking protein particle complex 5	Up	No Change	No Change	No Change	1.50556	0.590303	0.00316274	0.942719	-0.0851009	1	1.02712	0.0386021	0.950473	1.13256	0.17959	1	2.14214	1.09905	6.76983e-10	38.8003	49.0062	47.1969	45.177	38.7137	44.3536	41.4525	59.4733	86.5064	60.0532	64.9987	92.843	97.8161	98.5662	111.741	108.502	107.324	91.472	111.43	102.543	90.6475
Cluster II	279	Trib1	tribbles homolog 1 (Drosophila)	Up	No Change	No Change	No Change	3.10173	1.63307	7.41433e-08	0.888183	-0.171071	1	0.709293	-0.495546	0.310145	0.848095	-0.237703	1	1.02628	0.0374233	0.941156	33.3097	19.2732	32.9817	31.2289	29.4875	17.9803	22.6304	113.155	52.1448	75.6623	112.963	30.5	26.9969	30.3162	26.4053	24.6661	23.4008	22.0738	19.8096	22.4044	18.7519
Cluster II	280	Trio	triple functional domain (PTPRF interacting)	Up	No Change	No Change	No Change	1.78864	0.83886	0.00865424	0.910303	-0.135582	1	1.58468	0.664192	0.0821552	1.09139	0.126168	1	0.707392	-0.499418	0.131863	93.4254	71.8114	92.562	65.5387	62.4949	92.1152	92.7502	88.7034	174.005	145.259	206.871	58.4208	59.4037	64.5339	45.5989	88.6504	64.7877	81.6051	85.7723	95.8855	122.062
Cluster II	281	Tspyl2	TSPY-like 2	Up	No Change	No Change	No Change	2.53559	1.34232	6.27228e-08	0.879166	-0.185792	1	1.27297	0.348199	0.460627	0.969078	-0.0453149	1	0.356822	-1.48672	9.57788e-10	140.535	87.9346	72.6669	82.8996	110.905	88.8304	70.3504	326.484	261.541	236.496	193.57	38.8696	35.414	33.1539	40.11	34.6404	29.3644	44.2978	45.3197	41.2663	51.4768
Cluster II	282	Uchl1	ubiquitin carboxy-terminal hydrolase L1	Up	No Change	No Change	No Change	1.67006	0.739897	0.00752139	1.14993	0.201548	1	1.43429	0.520338	0.180176	0.946407	-0.0794675	1	0.12348	-3.01765	1.71748e-32	87.3202	68.4451	63.5251	98.4573	96.6035	68.5724	72.59	144.391	100.416	132.999	110.503	9.56873	8.05196	9.4371	9.70497	6.32307	9.57217	12.4062	14.3144	16.2226	8.8154
Cluster II	283	Unc13d	unc-13 homolog D (C. elegans)	Up	No Change	No Change	No Change	1.6313	0.706018	0.000809522	0.782361	-0.354094	1	1.41102	0.496739	0.0434288	1.00875	0.0125664	1	2.46236	1.30004	1.05009e-11	25.6549	24.6805	22.8935	23.175	17.4566	17.8523	17.8984	37.202	43.8379	37.8481	40.4038	64.9693	58.4617	56.9088	59.7785	58.16	63.9763	67.4026	82.4744	91.9224	97.4966
Cluster II	284	Wapal	wings apart-like homolog (Drosophila)	Up	No Change	No Change	No Change	2.05033	1.03586	6.76603e-07	1.0567	0.0795653	1	1.33478	0.416606	0.165822	0.922261	-0.116753	1	2.21777	1.14911	1.54049e-08	71.3017	59.2399	75.9611	83.7728	78.7692	59.8088	68.6017	139.835	103.302	134.873	186.561	145.63	159.097	153.277	150.72	126.556	145.115	237.443	188.701	184.993	203.984
Cluster II	285	Wdr13	WD repeat domain 13	Up	No Change	No Change	No Change	2.02012	1.01444	4.53691e-05	0.842548	-0.247169	1	1.48483	0.570301	0.0714554	0.990636	-0.0135727	1	1.22465	0.292373	0.329952	32.2729	28.8059	24.0796	28.8707	19.1122	24.412	23.2656	78.3593	52.9457	44.8367	53.2507	33.8919	38.7688	31.6331	31.4305	34.6404	37.2419	53.6787	44.3206	56.2777	52.2044
Cluster II	286	Wnt10a	wingless related MMTV integration site 10a	Up	No Change	No Change	No Change	5.8466	2.5476	5.68046e-05	1.59978	0.677872	1	1.3938	0.479018	0.717897	0.939407	-0.0901784	1	46.2366	5.53096	3.61224e-18	1.48129	1.30177	2.35881	3.92458	0.770179	2.07948	4.21284	8.90411	1.65697	19.1676	10.4856	65.6234	74.9447	98.1105	58.6822	76.5361	88.9975	78.5441	112.432	137.506	115.088
Cluster II	287	Wnt10b	wingless related MMTV integration site 10b	Up	No Change	No Change	No Change	10.674	3.41603	3.09246e-11	2.34029	1.22669	1	1.55352	0.635537	0.454629	1.15248	0.204737	1	22.7207	4.50594	6.4497e-19	0.622066	0.630488	1.73884	3.71491	0.673293	1.58824	3.40381	10.311	13.0322	6.73168	12.7948	23.7856	23.7831	20.8913	18.0924	26.5752	34.2328	31.52	37.3711	39.9853	32.9414
Cluster II	288	Zc3h12c	zinc finger CCCH type containing 12C	Up	No Change	No Change	No Change	2.76849	1.4691	0.00786833	1.03104	0.0440934	1	0.957608	-0.0624924	0.966938	0.934565	-0.0976327	1	11.6841	3.54647	2.56155e-13	1.48129	1.52306	1.03939	0.508148	1.32328	1.40602	2.32101	3.77305	5.34063	3.94256	1.91031	13.1452	17.0585	17.2403	10.4657	16.7858	17.0879	13.479	16.8147	15.7151	14.5669
Cluster II	289	Zcchc24	zinc finger, CCHC domain containing 24(Zcchc24)	Up	No Change	No Change	No Change	2.10713	1.07528	1.36197e-07	1.14211	0.191697	1	1.38903	0.474075	0.0804304	0.981443	-0.0270243	1	1.32161	0.402295	0.0840653	63.8207	53.4901	44.4003	71.491	62.3011	59.0971	53.361	134.516	128.647	101.486	89.6902	80.5996	67.5665	65.5511	77.585	61.1748	70.9842	107.884	98.9317	96.8085	92.1979
Cluster II	290	Zfp182	zinc finger protein 182	Up	No Change	No Change	No Change	1.62097	0.69686	0.00507761	0.778092	-0.361987	1	1.03252	0.0461677	0.954735	0.83885	-0.253516	1	0.98245	-0.0255436	0.946994	46.4997	38.9147	40.0814	24.8955	32.1905	38.4131	34.6893	72.1578	77.5276	55.9398	65.6243	41.0573	43.3136	38.9228	34.5292	36.6121	32.2817	49.0012	30.4736	42.2236	48.0355
Cluster II	291	Zfp275	zinc finger protein 275	Up	No Change	No Change	No Change	1.82522	0.868072	0.000765875	1.11123	0.15216	1	1.39668	0.482004	0.16951	0.886518	-0.173778	1	1.94755	0.961658	8.72907e-05	29.2508	20.5861	26.3369	32.1477	28.894	25.6999	26.123	37.8749	37.0528	43.9643	66.5151	44.9968	49.4086	53.963	37.2189	47.8808	46.4337	80.6848	63.3858	62.234	70.006
Cluster II	292	Zfp52	zinc finger protein 52	Up	No Change	No Change	No Change	2.05396	1.03841	0.000409245	0.974852	-0.0367446	1	1.55161	0.633765	0.0863657	0.945511	-0.0808341	1	1.84911	0.886833	0.00220771	13.9226	21.3921	20.1813	22.9949	15.4821	17.8523	15.808	45.6192	26.9869	31.3236	48.0909	29.727	37.1922	35.7214	33.0202	32.9595	31.0665	61.8491	40.8285	48.6249	61.0532
Cluster II	293	Zfp709	zinc finger protein 709	Up	No Change	No Change	No Change	2.09368	1.06604	0.00152493	1.13078	0.177315	1	1.66074	0.731825	0.07428	0.948922	-0.0756382	1	1.2473	0.318803	0.428595	13.4818	11.7246	15.043	20.5109	11.7354	15.9932	12.4511	34.6193	28.4387	19.6595	29.6766	19.5872	13.2579	17.3607	17.9221	18.4795	11.247	32.6888	26.1135	28.5961	23.7969
Cluster II	294	Zfp758	zinc finger protein 758	Up	No Change	No Change	No Change	1.76223	0.817401	0.00383594	1.04228	0.0597476	1	1.17837	0.236791	0.694391	0.872675	-0.196484	1	1.24273	0.313512	0.328935	31.9874	27.7885	36.161	45.4151	28.6094	31.6884	27.6165	56.5432	74.1424	40.6421	54.1179	36.9085	32.8929	49.4225	32.9109	36.1491	34.9885	50.8872	42.0824	43.0694	51.2961
Cluster II	295	Zfp948	zinc finger protein 948(Zfp948)	Up	No Change	No Change	No Change	3.73328	1.90044	0.00049327	1.30726	0.386546	1	1.70324	0.768284	0.38649	0.746352	-0.422073	1	1.64708	0.719914	0.247252	2.47833	1.33886	3.28937	3.6039	2.50799	2.258	4.02785	9.28092	11.8064	6.51359	7.85183	3.95559	3.7716	3.99253	2.87495	1.7727	4.0905	8.97127	4.30074	5.71481	7.64728
Cluster II	296	Zyx	zyxin	Up	No Change	No Change	No Change	2.56425	1.35854	3.47738e-05	0.868073	-0.204111	1	1.22879	0.297244	0.677986	0.929781	-0.105037	1	3.77524	1.91657	5.4988e-10	8.8902	8.80211	8.10236	4.69173	5.28333	9.02709	10.8503	17.1035	25.3201	26.3391	19.4648	40.7675	29.8429	26.8224	30.6015	28.9206	31.0665	31.8928	45.5176	40.2635	41.966
Cluster III	297	4632434I11Rik	RIKEN cDNA 4632434I11 gene	No Change	No Change	Up	No Change	0.892837	-0.163532	0.841787	0.732684	-0.448737	1	2.79816	1.48448	0.00236894	1.19399	0.255787	1	0.255471	-1.96877	4.55179e-06	21.2868	17.666	12.5583	13.7175	13.0759	15.63	7.8892	10.4946	23.146	15.1705	12.5049	5.18327	2.00481	5.95071	6.03453	4.42411	5.23762	12.9746	9.88996	12.908	13.3147
Cluster III	298	Ankrd33b	ankyrin repeat domain 33B(Ankrd33b)	No Change	No Change	Up	No Change	1.22788	0.296174	0.417271	0.99933	-0.000967485	1	1.8852	0.914721	0.0012519	1.41454	0.500335	1	0.330548	-1.59707	1.04164e-10	45.3127	37.6686	37.9304	38.9769	48.3471	44.3536	29.4257	47.4152	58.9361	42.382	49.2269	11.1755	14.7187	14.0611	15.4648	22.5962	18.4704	25.1373	21.9513	30.0414	23.318
Cluster III	299	Anxa6	annexin A6	No Change	No Change	Up	No Change	0.862216	-0.213878	0.414355	0.913744	-0.130139	1	1.53148	0.614929	0.001907	1.0988	0.135931	1	2.83702	1.50438	1.94217e-18	55.2943	55.8526	63.6584	56.9915	53.7801	57.8155	44.384	51.9149	38.8375	52.093	58.1169	169.304	168.318	158.352	184.745	177.171	183.059	215.627	272.957	260.052	264.143
Cluster III	300	Apoe	apolipoprotein E	No Change	No Change	Up	No Change	3.09531	1.63008	0.0469902	1.00678	0.00975068	1	4.85658	2.27994	0.00492328	2.27819	1.18789	1	3.15495	1.65762	0.0269432	2.17785	3.63952	4.22115	2.54321	4.85654	1.95267	4.12404	8.28016	3.64681	7.06608	22.4975	4.98506	13.3335	13.3977	29.3337	12.5135	30.4297	26.7096	45.4458	16.4359	116.885
Cluster III	301	Asap2	ArfGAP with SH3 domain, ankyrin repeat and PH domain 2(Asap2)	No Change	No Change	Up	No Change	1.96855	0.977135	0.0285777	0.979122	-0.0304398	1	2.42324	1.27693	0.00437186	0.831844	-0.265615	1	0.721498	-0.470933	0.329039	9.81647	12.9386	9.10506	6.78353	10.7837	10.7877	13.2366	14.9466	36.0579	17.6361	15.0074	9.4337	6.63147	6.91505	5.40187	7.08061	6.63251	18.2034	15.3555	18.0552	22.6745
Cluster III	302	B230120H23Rik	RIKEN cDNA B230120H23 gene	No Change	No Change	Up	No Change	1.3752	0.459637	0.0747317	1.03477	0.0493122	1	1.81939	0.863459	0.000217214	0.915572	-0.127254	1	0.46703	-1.09841	2.56502e-07	46.9082	50.7283	38.7864	43.1075	49.69	46.0478	49.3726	62.3336	60.1374	61.9421	65.7358	20.048	26.5863	17.0782	18.8357	23.0834	16.4128	42.9346	37.428	36.6179	37.5719
Cluster III	303	Ccng1	cyclin G1	No Change	No Change	Up	No Change	1.42171	0.507625	0.0474321	1.02231	0.0318339	1	2.04933	1.03515	4.11843e-06	1.04424	0.0624593	1	1.15743	0.210921	0.456774	72.773	66.8268	107.736	103.655	80.2703	77.384	75.8409	111.265	102.139	107.055	148.425	80.4968	97.9786	107.808	95.0386	96.8635	107.048	234.144	177.925	189.719	180.493
Cluster III	304	Ccr1	chemokine (C-C motif) receptor 1	No Change	No Change	Up	No Change	1.49517	0.580312	0.69196	1.05194	0.0730513	1	3.92684	1.97337	0.00562729	0.958785	-0.0607213	1	9.58186	3.26031	2.08074e-06	0.445752	0.16813	0.608961	0.508148	0.385089	0.286867	0.537704	0.923688	0.517113	0.788755	0.220515	4.48705	3.48826	3.91636	3.8084	1.07382	6.51358	13.1752	16.8555	19.0334	13.2763
Cluster III	305	Cdkn1a	cyclin-dependent kinase inhibitor 1A (P21)	No Change	No Change	Up	No Change	0.83412	-0.261673	0.676694	1.15081	0.202647	1	2.64819	1.40501	0.000638941	0.923804	-0.114342	1	0.60663	-0.721112	0.0895852	7.15562	12.4429	10.6421	10.8117	9.17101	14.6598	11.7654	9.58433	6.08866	11.0668	6.88553	5.18327	5.81545	7.33765	4.72446	7.08061	5.13852	17.8958	13.9743	17.5171	15.4047
Cluster III	306	Ciita	class II transactivator	No Change	No Change	Up	No Change	0.761178	-0.393694	0.262725	1.13353	0.180823	1	1.98202	0.986975	0.00060624	1.1636	0.218594	1	2.76556	1.46757	1.34492e-08	42.8245	64.6757	37.4425	46.5498	39.6372	73.4578	59.4188	33.7372	29.742	33.7323	49.8885	114.064	149.01	137.802	143.909	174.462	148.094	225.982	233.179	266.603	333.654
Cluster III	307	Clstn1	calsyntenin 1	No Change	No Change	Up	No Change	2.66253	1.4128	0.0131385	1.5644	0.645611	1	3.277	1.71238	0.00279428	1.20722	0.271687	1	1.01494	0.021392	0.992689	2.713	2.5714	3.42877	4.49686	4.79767	4.77209	4.12404	3.68374	13.0322	7.68521	6.57705	3.62482	1.4419	3.77386	4.03089	3.37706	3.2729	9.07092	12.2617	8.86641	8.50481
Cluster III	308	Cntln	centlein, centrosomal protein(Cntln)	No Change	No Change	Up	No Change	1.43974	0.525804	0.169524	1.09422	0.129904	1	2.23633	1.16113	0.000479375	1.15889	0.212746	1	0.347694	-1.52411	3.42821e-07	40.7683	46.6116	28.9648	26.2387	50.1095	44.9188	48.4723	72.6912	67.5514	42.4716	40.6318	13.0077	15.779	11.6557	17.8103	15.3396	13.7172	35.2675	26.2545	30.3637	28.7243
Cluster III	309	Dip2c	DIP2 disco-interacting protein 2 homolog C (Drosophila)	No Change	No Change	Up	No Change	1.69051	0.757458	0.0101304	0.956681	-0.0638902	1	1.79397	0.843153	0.00528124	1.03401	0.0482549	1	1.20937	0.274256	0.417967	30.2143	31.8186	26.4886	18.0762	31.0279	24.8516	38.9564	39.1888	43.9214	58.1571	58.2755	37.1364	39.4564	30.4685	34.2321	32.4456	44.0168	60.5425	70.1794	64.1157	61.2599
Cluster III	310	Dmd	dystrophin, muscular dystrophy	No Change	No Change	Up	No Change	2.53516	1.34208	0.0334963	0.915155	-0.127911	1	3.41354	1.77127	0.00386961	1.21963	0.286439	1	1.15189	0.204001	0.818461	2.4088	1.9508	0.888985	2.3212	1.45206	0.817511	1.8092	3.47943	6.25203	4.01768	4.02502	1.85205	2.1257	2.06874	2.50455	2.33895	2.53457	8.29092	9.05405	5.39609	4.8408
Cluster III	311	Dmwd	dystrophia myotonica-containing WD repeat motif	No Change	No Change	Up	No Change	0.979008	-0.0306076	0.987083	1.07133	0.0994002	1	5.24159	2.39001	0.00278765	1.06382	0.0892577	1	1.6979	0.763754	0.388012	0.265713	1.30177	1.56275	0.508148	1.00319	1.0539	1.91033	0.923688	1.05142	1.56539	0.545094	1.67985	0.574241	3.07363	1.43437	1.42709	2.80959	8.82117	8.02029	11.7679	8.75848
Cluster III	312	Dnmt3a	DNA methyltransferase 3A	No Change	No Change	Up	No Change	1.46995	0.555763	0.00402329	1.0664	0.0927503	1	1.52631	0.610052	0.00206242	0.970902	-0.042602	1	1.02642	0.0376173	0.893213	130.977	127.954	159.22	170.785	155.491	141.262	127.026	186.098	178.396	225.007	230.067	146.738	136.906	145.556	137.946	146.821	131.951	221.221	219.394	214.392	218.472
Cluster III	313	Dock5	dedicator of cytokinesis 5	No Change	No Change	Up	No Change	1.10357	0.142172	0.883062	0.701635	-0.511207	1	3.23198	1.69242	0.000665534	0.849786	-0.234828	1	0.636883	-0.6509	0.225831	11.638	6.88716	7.18036	3.71491	5.78738	7.45486	7.08141	7.2378	9.93446	9.18639	11.4668	3.79082	7.73588	4.84017	2.59031	6.8332	4.48444	18.7594	13.058	16.7117	22.0435
Cluster III	314	Enc1	ectodermal-neural cortex 1	No Change	No Change	Up	No Change	1.64193	0.715395	0.0629577	0.859555	-0.218339	1	2.01918	1.01377	0.00737918	1.12594	0.171131	1	0.697549	-0.519633	0.174764	13.3353	14.4468	18.5721	10.3578	12.2137	9.80028	20.7534	26.6389	29.6437	20.544	24.6779	11.588	9.80491	10.9358	11.199	13.6205	11.5877	27.1672	19.9085	23.5947	16.3946
Cluster III	315	Epha2	Eph receptor A2	No Change	No Change	Up	No Change	1.08989	0.124185	0.781206	1.04407	0.0622187	1	4.84362	2.27608	6.04968e-19	1.28275	0.359235	1	0.0385369	-4.69761	7.4456e-73	88.8437	94.572	101.083	85.8104	100.239	102.708	107.294	99.0707	84.8187	109.202	120.344	3.52571	2.06525	5.34138	5.36458	3.70865	4.96509	16.0651	15.776	18.2219	20.7219
Cluster III	316	Esrrg	estrogen-related receptor gamma	No Change	No Change	Up	No Change	3.514	1.81311	0.0112396	0.719081	-0.475775	1	7.322	2.87224	1.54417e-05	1.91298	0.93582	1	1.20814	0.272786	0.807989	0.850529	0.946969	0.528255	0.508148	0.591125	0.650069	0.472341	3.47943	4.73385	1.33034	1.41477	0.629326	1.287	0.898011	1.48284	1.7727	2.14311	8.12483	6.06035	9.21455	4.22456
Cluster III	317	Fam101b	family with sequence similarity 101, member B _x000D_ Fam102a family with sequence similarity 102, member A	No Change	No Change	Up	No Change	2.82602	1.49877	0.0633463	1.13437	0.181896	1	4.45999	2.15704	0.0078615	0.750956	-0.4132	1	0.673725	-0.569769	0.552491	0.772305	1.71715	2.19128	1.72918	1.40055	1.87387	2.08175	7.47759	1.2676	3.57908	5.36546	0.848599	0.72032	1.57735	1.10126	0.698879	0.558696	4.94207	3.173	2.75934	7.93683
Cluster III	318	Fam212b	family with sequence similarity 212, member B(Fam212b)	No Change	No Change	Up	No Change	2.02359	1.01692	0.0938363	0.816551	-0.292385	1	3.66545	1.87399	0.000804874	1.36533	0.449245	1	0.631205	-0.66382	0.277296	6.6155	7.16037	4.02428	7.32251	3.83372	5.00848	3.20896	14.5417	12.138	9.46264	11.9078	2.54456	5.33691	3.34881	2.70218	9.1798	3.46243	16.1328	14.2451	13.2733	11.289
Cluster III	319	Fcgrt	Fc receptor, IgG, alpha chain transporter	No Change	No Change	Up	No Change	1.76299	0.818023	0.472185	1.99818	0.99869	1	6.47463	2.6948	0.00100093	1.51524	0.599549	1	2.26766	1.18121	0.176264	0.985869	0.741751	0.409642	1.13963	2.50799	1.77538	0.293517	0.923688	2.26129	0.506451	1.35159	2.09115	1.015	1.76162	2.7867	2.33895	2.26204	7.61672	9.68346	5.13009	19.7468
Cluster III	320	Fhod3	formin homology 2 domain containing 3	No Change	No Change	Up	No Change	2.87313	1.52262	0.014301	1.7452	0.80339	1	4.11739	2.04173	0.000804874	1.75343	0.810182	1	0.937493	-0.0931197	0.93093	2.17785	0.966749	1.73884	3.14632	3.36524	2.01669	2.85378	4.64291	4.56189	5.97806	3.57036	0.794091	1.82599	1.95695	3.83823	2.6361	1.56584	7.02987	8.25771	5.34706	4.57228
Cluster III	321	Fosl2	fos-like antigen 2	No Change	No Change	Up	No Change	4.06438	2.02303	0.020026	1.08745	0.120946	1	5.64631	2.49731	0.00317523	1.20696	0.271373	1	1.64044	0.71408	0.482532	0.533909	0.543951	0.608961	0.508148	0.944328	0.701779	0.293517	1.54397	1.37078	1.25038	5.05946	0.42368	0.735431	1.61912	1.10126	0.905481	1.35152	3.98614	4.87202	2.52766	9.66428
Cluster III	322	Gdf11	growth differentiation factor 11	No Change	No Change	Up	No Change	2.36746	1.24334	0.012885	0.995864	-0.0059787	1	3.07446	1.62034	0.000987349	0.78026	-0.357973	1	1.13908	0.187875	0.783579	3.68025	5.06492	6.42344	3.71491	6.39199	4.53324	5.50283	20.0764	6.90302	9.62742	11.3157	6.20902	3.95924	7.11161	4.5492	4.1193	4.81148	14.9874	14.9252	18.2219	22.7686
Cluster III	323	Gja1	gap junction protein, alpha 1	No Change	No Change	Up	No Change	7.69038	2.94305	0.0147478	1.56154	0.64297	1	15.1157	3.91797	0.000559841	0.289131	-1.79021	1	2.84221	1.50701	0.216414	0.265713	0.378293	0.0574722	0.508148	0.385089	0.286867	0.293517	5.58128	0.517113	0.506451	0.753221	1.22397	0.0453348	0.756737	0.231189	0.119881	0.220505	16.2078	8.41475	11.3438	5.26647
Cluster III	324	H2-Aa	histocompatibility 2, class II antigen A, alpha	No Change	No Change	Up	No Change	1.44616	0.532222	0.140447	1.24712	0.318606	1	2.53348	1.34112	6.03186e-06	1.44731	0.533377	1	4.53311	2.1805	5.29264e-15	31.0958	77.649	41.7664	62.8697	50.1095	66.6887	70.6143	57.9073	73.032	71.7173	87.5743	162.094	284.038	236.225	323.953	349.256	314.379	471.661	600.092	540.384	692.868
Cluster III	325	H2-Ab1	histocompatibility 2, class II antigen A, beta 1	No Change	No Change	Up	No Change	0.96324	-0.0540335	0.918837	1.15682	0.21016	1	2.14365	1.10007	3.00924e-05	1.39125	0.476378	1	3.97408	1.99062	4.03592e-16	68.3031	119.52	114.477	117.222	99.6474	123.403	126.013	85.1603	108.36	83.0192	111.719	292.979	506.677	401.788	534.939	553.275	583.289	618.73	856.136	928.491	1030.62
Cluster III	326	H2-Eb2	histocompatibility 2, class II antigen E beta2	No Change	No Change	Up	No Change	2.11635	1.08158	0.0685679	1.1021	0.140259	1	4.08457	2.03019	4.77323e-05	1.62179	0.697591	1	2.54226	1.34611	0.00964028	1.15473	1.9508	1.83422	3.00449	1.49621	1.37647	1.38619	3.64826	2.97248	2.66432	4.68781	3.03761	4.74756	4.80577	7.24641	6.02719	7.15652	15.3589	13.7913	14.8766	24.6235
Cluster III	327	H2-Ob	histocompatibility 2, O region beta locus	No Change	No Change	Up	No Change	1.51728	0.601491	0.0186701	0.991591	-0.0121825	1	1.61368	0.690357	0.00850899	1.097	0.133558	1	1.86218	0.896989	7.92143e-05	86.5429	99.6147	104.521	120.663	73.9249	101.386	88.3438	120.629	144.929	146.396	176.125	154.381	202.216	184.722	179.089	203.899	210.835	246.63	237.779	298.266	382.025
Cluster III	328	Hspg2	perlecan (heparan sulfate proteoglycan 2)	No Change	No Change	Up	No Change	1.52526	0.609053	0.64945	0.518281	-0.948193	1	8.02705	3.00487	0.00134281	1.37301	0.45734	1	0.702887	-0.508635	0.638317	11.2171	9.36831	1.6239	0.508148	5.10673	7.08673	2.63179	4.31136	18.083	10.278	12.5049	3.0785	9.01155	3.51588	3.87801	14.4979	3.05982	31.7513	42.6994	35.3259	57.4078
Cluster III	329	Ift140	intraflagellar transport 140 homolog (Chlamydomonas)	No Change	No Change	Up	No Change	1.37755	0.4621	0.0306311	0.928238	-0.107434	1	1.78516	0.836054	9.56452e-06	1.00448	0.0064517	1	2.32179	1.21524	8.72339e-12	46.2092	46.6537	40.7135	40.9799	37.3586	43.3699	43.6083	49.1952	75.324	53.7807	67.0565	97.7289	110.4	102.029	89.9872	115.381	106.185	172.744	178.091	192.095	195.327
Cluster III	330	Itgb1	integrin beta 1 (fibronectin receptor beta)	No Change	No Change	Up	No Change	1.50875	0.593355	0.0587056	0.950774	-0.0728263	1	1.98205	0.986997	0.000641216	0.965412	-0.0507836	1	1.08425	0.116696	0.764739	50.7213	46.2543	60.1184	71.6439	41.9662	44.4977	41.0431	61.7501	54.6997	80.4554	119.14	59.1046	58.8924	52.3377	59.1794	48.7736	56.4841	120.103	113.548	107.152	109.368
Cluster III	331	Ly6c2	lymphocyte antigen 6 complex, locus C2	No Change	No Change	Up	No Change	2.16615	1.11513	0.260608	0.76628	-0.384057	1	10.1364	3.34148	1.81498e-05	1.61333	0.690043	1	1.97627	0.982777	0.26767	0.533909	0.264558	1.89291	1.42331	0.539616	0.490014	0.293517	2.54228	1.2676	1.56539	2.43558	1.14716	1.287	2.90656	5.15328	1.27533	2.2001	19.7191	17.9177	14.0284	20.7788
Cluster III	332	Magi3	membrane associated guanylate kinase, WW and PDZ domain containing 3	No Change	No Change	Up	No Change	1.20662	0.270971	0.365928	0.953615	-0.0685205	1	1.56104	0.642506	0.00909666	0.937841	-0.0925853	1	0.617651	-0.695137	0.00141059	64.0206	76.1383	54.9728	49.1867	64.8483	63.3669	70.6994	87.5607	74.9998	67.9856	83.3907	41.4835	41.975	37.058	39.9211	36.7319	36.3673	77.3409	49.7144	56.5474	67.2465
Cluster III	333	Ngfr	nerve growth factor receptor (TNFR superfamily, member 16)	No Change	No Change	Up	No Change	1.56523	0.646371	0.290473	0.692471	-0.530175	1	3.68519	1.88174	3.18136e-05	1.82664	0.869191	1	2.10234	1.072	0.025015	2.80613	3.03871	2.35881	2.02026	2.08243	1.48728	1.97569	2.62792	6.6721	3.34161	4.49455	6.25114	4.13554	6.87697	8.2358	14.1995	9.1262	18.0976	22.2951	19.243	25.2768
Cluster III	334	Pard3b	par-3 partitioning defective 3 homolog B (C. elegans)	No Change	No Change	Up	No Change	1.92189	0.942524	0.0775236	0.859517	-0.218401	1	4.02878	2.01034	1.55915e-05	1.10373	0.142393	1	1.33534	0.417202	0.467272	5.27328	8.43494	3.82251	5.64019	3.29043	7.97565	3.17936	8.50037	10.7132	10.6161	15.1152	9.18717	9.51023	4.71978	7.24641	11.9115	6.69197	35.548	24.7608	32.6683	32.8734
Cluster III	335	Pde2a	phosphodiesterase 2A, cGMP-stimulated	No Change	No Change	Up	No Change	1.11936	0.162669	0.655328	1.0522	0.0734123	1	1.6949	0.7612	0.00158813	0.947792	-0.0773573	1	0.166124	-2.58967	7.9328e-35	302.875	324.867	253.169	283.287	310.838	317.651	324.083	290.513	256.447	381.009	386.766	58.3291	39.9828	48.0061	48.1134	53.9743	36.6051	75.6874	76.0839	83.9839	94.9351
Cluster III	336	Plcg1	expressed sequence AI894140	No Change	No Change	Up	No Change	1.23757	0.307514	0.226995	0.975317	-0.0360562	1	1.52351	0.607403	0.00833754	1.04939	0.0695473	1	0.231305	-2.11213	2.00023e-29	112.414	116.87	85.076	93.361	105.188	108.474	101.769	126.069	122.392	155.754	114.497	22.2222	27.2853	23.1947	25.9988	26.6339	23.6585	32.8561	33.6912	36.0344	45.1066
Cluster III	337	Ppfibp1	PTPRF interacting protein, binding protein 1 (liprin beta 1)	No Change	No Change	Up	No Change	2.11101	1.07793	0.0181124	0.991515	-0.0122939	1	2.35014	1.23275	0.00943227	0.961079	-0.0572734	1	0.840158	-0.251268	0.660363	9.56939	12.9386	7.23171	4.69173	13.0759	12.3796	9.16563	20.4312	33.2094	16.2028	13.8887	8.6458	8.91333	7.42364	7.75602	7.23492	9.01595	18.2476	20.5256	20.2286	19.3137
Cluster III	338	Prkd2	protein kinase D2	No Change	No Change	Up	No Change	1.04152	0.0586882	0.876476	1.0117	0.0167762	1	1.52927	0.61284	0.00208979	1.07424	0.10332	1	1.26372	0.337679	0.0986791	116.929	101.044	99.4587	111.022	106.096	108.643	102.428	114.075	89.2615	118.674	118.798	134.911	134.37	131.865	122.917	154.646	153.371	181.655	181.862	208.087	246.356
Cluster III	339	Psrc1	proline/serine-rich coiled-coil 1	No Change	No Change	Up	No Change	0.978857	-0.0308295	0.971492	1.09292	0.128193	1	4.35445	2.12249	1.07529e-06	0.788977	-0.341944	1	0.249485	-2.00298	1.16778e-06	17.3297	18.5648	14.2384	17.2326	17.2947	17.92	20.6091	13.8932	28.338	11.7986	11.3999	3.89117	4.99438	3.60924	3.92648	1.37608	4.54142	20.1977	16.3522	18.1251	17.9426
Cluster III	340	Ptms	parathymosin	No Change	No Change	Up	No Change	2.30643	1.20566	0.0439421	1.01398	0.0200225	1	3.95095	1.9822	0.000306996	1.34031	0.422571	1	2.05445	1.03875	0.0673478	2.97996	3.93004	2.53367	2.62831	5.10673	2.70985	2.32101	11.2347	3.1776	8.91984	5.73835	6.4221	8.2396	4.76155	9.70497	8.62885	7.70282	13.0927	25.0427	25.3869	38.8625
Cluster III	341	Pvrl1	poliovirus receptor-related 1	No Change	No Change	Up	No Change	2.60683	1.3823	0.19769	0.557019	-0.844203	1	8.09729	3.01744	0.00184235	1.18143	0.240535	1	0.940232	-0.0889113	0.96101	2.713	1.38955	0.409642	0.508148	2.08243	0.209302	0.537704	1.54397	2.90492	5.24989	6.02081	1.05177	1.287	1.90044	0.817862	1.82882	2.3661	3.91724	9.57587	12.4029	20.0636
Cluster III	342	Sdc3	syndecan 3	No Change	No Change	Up	No Change	2.44125	1.28762	0.063189	1.02872	0.0408482	1	4.10118	2.03604	0.000679876	1.67775	0.746531	1	2.8257	1.49861	0.0136188	1.1895	1.33886	0.608961	1.13963	0.88914	1.0539	1.2197	1.6761	4.1197	3.03265	1.41477	3.52571	2.60171	2.76897	7.79579	4.2124	2.93099	11.9178	14.5913	8.81615	13.4062
Cluster III	343	Sel1l3	sel-1 suppressor of lin-12-like 3 (C. elegans)(Sel1l3)	No Change	No Change	Up	No Change	2.09126	1.06437	0.0217152	1.16612	0.22172	1	4.12937	2.04592	6.31466e-09	1.08644	0.119603	1	7.6684	2.93893	4.00922e-15	1.11252	1.22389	1.6239	1.55034	1.27546	1.95267	1.38619	3.26777	1.59187	2.82304	3.39321	10.9389	9.42208	10.1496	10.5962	11.0992	11.4551	44.4331	51.3615	43.257	29.0201
Cluster III	344	Sema4g	sema domain, immunoglobulin domain (Ig), transmembrane domain (TM) and short cytoplasmic domain, (semaphorin) 4G	No Change	No Change	Up	No Change	3.15548	1.65786	0.0258921	0.85866	-0.219842	1	6.17146	2.62561	0.000124748	1.64295	0.716292	1	1.60086	0.678847	0.412425	1.3236	1.22389	0.528255	1.29997	0.673293	0.470315	1.07294	3.68374	3.89861	4.23093	1.17443	2.38475	0.969661	1.57735	3.65055	1.93084	2.53457	14.136	10.3611	10.677	5.55356
Cluster III	345	Serpina3f	serine (or cysteine) peptidase inhibitor, clade A, member 3F	No Change	No Change	Up	No Change	2.56023	1.35627	0.0441126	1.0601	0.0842021	1	4.61689	2.20692	0.000850683	1.49093	0.576214	1	0.28583	-1.80677	0.00315585	5.03489	5.19967	14.549	13.3808	7.07019	7.30958	7.27627	16.6753	15.3881	17.0788	35.5129	1.67985	1.4419	3.94584	3.83823	1.82882	4.88085	13.2379	6.31879	7.53884	16.5258
Cluster III	346	Sfmbt1	Scm-like with four mbt domains 1	No Change	No Change	Up	No Change	0.796512	-0.328233	0.228002	1.03206	0.0455297	1	1.63513	0.709408	0.0026129	0.93815	-0.0921095	1	0.577327	-0.79254	0.000188853	55.9164	70.2413	55.1134	54.0857	63.2552	67.782	64.3198	43.576	57.3111	49.986	41.6303	36.6867	38.3986	29.5643	38.4967	28.2434	31.4233	64.7981	57.1609	49.2145	56.9858
Cluster III	347	Sirpa	signal-regulatory protein alpha	No Change	No Change	Up	No Change	2.31631	1.21183	0.0625313	0.977728	-0.0324953	1	3.07312	1.6197	0.00785931	1.27735	0.353151	1	2.39597	1.26061	0.0320672	2.03382	1.59847	1.26194	2.2028	1.40055	2.07948	0.695562	1.94036	5.28659	2.95389	4.96779	2.72543	5.47544	3.55273	6.19487	4.91	3.91087	11.7271	12.2617	12.4495	11.7654
Cluster III	348	Slc7a1	solute carrier family 7 (cationic amino acid transporter, y+ system), member 1	No Change	No Change	Up	No Change	1.30872	0.388157	0.199918	1.00358	0.00515028	1	1.9204	0.941408	0.000124748	1.12796	0.173714	1	1.43707	0.523127	0.0405979	45.4431	48.8047	32.2896	37.5462	38.0993	43.9954	49.6735	54.7288	41.7928	52.6188	71.6675	51.6617	76.7619	53.4298	64.1189	74.0607	66.9395	119.983	104.808	110.089	130.763
Cluster III	349	Stac2	SH3 and cysteine rich domain 2	No Change	No Change	Up	No Change	1.9664	0.97556	0.0328949	0.968046	-0.0468531	1	2.54713	1.34887	0.000736974	1.25821	0.331373	1	4.57339	2.19326	6.59759e-09	2.97996	2.27594	1.73884	2.62831	1.37111	2.49439	2.53189	4.31136	5.23377	4.51686	4.29633	12.5345	10.801	8.71476	14.2815	14.5948	11.4551	23.2746	27.5727	21.0327	37.0064
Cluster III	350	Top1mt	DNA topoisomerase 1, mitochondrial	No Change	No Change	Up	No Change	1.78725	0.837745	0.10554	0.95765	-0.0624301	1	2.61225	1.38529	0.00491157	1.20922	0.274071	1	0.51592	-0.954782	0.0420494	7.54426	7.51641	7.63647	7.75419	6.25341	8.17264	6.80023	11.9358	17.8164	12.5595	11.7963	4.23185	1.60939	5.85243	5.81701	4.42411	3.91087	9.76727	11.9278	8.68131	10.4191
Cluster III	351	Tshz1	teashirt zinc finger family member 1	No Change	No Change	Up	No Change	0.878286	-0.187238	0.611879	1.04428	0.0625068	1	1.74055	0.799547	0.0013252	1.24327	0.314136	1	1.27383	0.34917	0.190734	40.0581	38.6551	38.4697	29.3838	50.2946	47.3454	36.1359	41.9942	29.742	34.8652	30.6182	47.3704	49.2185	52.6854	51.14	72.2459	62.216	76.1992	79.55	93.3713	97.3283
Cluster III	352	Ttc28	tetratricopeptide repeat domain 28	No Change	No Change	Up	No Change	1.43711	0.523169	0.293152	1.25092	0.322985	1	3.73206	1.89997	6.16685e-07	1.39173	0.476884	1	0.574983	-0.798408	0.0493385	11.8304	16.6226	9.27626	10.3973	17.7705	14.4936	20.27	11.2776	21.1783	18.9737	20.8746	7.99542	7.97893	5.71238	7.0003	12.0901	11.0996	19.9774	30.3178	30.1811	27.498
Cluster III	353	Usp11	ubiquitin specific peptidase 11	No Change	No Change	Up	No Change	1.50764	0.592292	0.0106335	0.923173	-0.115328	1	1.695	0.761283	0.000856843	0.977756	-0.0324542	1	0.869801	-0.201242	0.458499	53.5051	51.5319	47.5625	47.111	45.5779	56.8478	38.2929	63.2292	63.9377	86.3172	93.2804	43.7952	41.1653	47.7629	43.819	48.3042	37.6581	67.6105	74.2736	78.35	79.747
Cluster III	354	Vegfa	vascular endothelial growth factor A	No Change	No Change	Up	No Change	2.01489	1.0107	0.0158201	1.07409	0.10311	1	2.68929	1.42722	0.000641216	1.09442	0.130165	1	0.401424	-1.3168	0.000698931	12.8126	16.3704	9.8522	8.3277	14.1833	21.1789	12.2118	25.7666	32.174	23.0096	23.9408	4.98506	5.23239	5.43966	5.81701	7.23492	4.0905	17.5673	9.7762	14.9232	13.9185
Cluster III	355	Zmiz1	zinc finger, MIZ-type containing 1	No Change	No Change	Up	No Change	1.03097	0.0440085	0.912299	1.04357	0.0615264	1	1.61705	0.693366	0.000568848	1.02135	0.030472	1	0.505339	-0.984677	4.70131e-08	391.067	436.921	336.897	344.083	420.662	437.585	418.516	340.208	416.83	436.498	407.748	191.446	199.226	197.978	194.651	202.93	203.636	256.963	320.809	335.158	356.257
Cluster IV	356	2410089E03Rik	RIKEN cDNA 2410089E03 gene	Down	No Change	Down	No Change	0.579445	-0.787257	0.0017104	0.931908	-0.10174	1	0.50881	-0.974802	8.56355e-05	0.938433	-0.0916745	1	0.87963	-0.185031	0.568213	54.8511	58.5748	41.7077	33.5057	55.1438	54.6673	49.4355	35.6849	29.2384	29.5535	25.3617	49.8307	46.4304	40.1955	34.6721	46.1923	47.1906	22.4749	24.9512	23.2858	21.8479
Cluster IV	357	2610307P16Rik	RIKEN cDNA 2610307P16 gene	Down	No Change	Down	No Change	0.339813	-1.55719	6.17782e-05	0.802017	-0.318295	1	0.285528	-1.8083	3.00997e-05	0.7539	-0.407554	1	0.152387	-2.71418	6.4152e-12	35.6303	32.1326	29.4038	20.3555	22.6148	28.3556	32.5743	12.6086	12.38	9.30634	9.71258	5.41121	4.92512	4.45443	5.53859	2.49581	3.1069	1.31395	0.504514	2.37811	1.41314
Cluster IV	358	8430419L09Rik	RIKEN cDNA 8430419L09 gene	Down	No Change	Down	No Change	0.189439	-2.40019	9.12967e-07	1.09003	0.124362	1	0.198687	-2.33143	4.11843e-06	0.866181	-0.20726	1	0.828423	-0.27156	0.694951	8.1775	10.7702	9.10506	10.7426	8.91347	9.21177	11.9059	3.59932	1.21356	1.01775	1.23389	7.49617	7.02438	8.71476	7.10471	5.36402	7.65327	1.79499	0.793868	1.83261	1.71259
Cluster IV	359	A930024E05Rik	RIKEN cDNA A930024E05 gene	Down	No Change	Down	No Change	0.258684	-1.95074	0.000936177	0.670072	-0.577613	1	0.182009	-2.45791	2.8374e-05	0.625873	-0.676058	1	1.2568	0.329751	0.674907	4.31597	3.03871	3.70512	2.02026	2.82562	2.49439	2.53189	0.923688	1.1546	1.17041	0.545094	4.73977	4.74756	4.41758	3.44795	1.82882	3.41536	0.792306	0.388278	1.70635	0.464034
Cluster IV	360	Abcg3	ATP-binding cassette, sub-family G (WHITE), member 3	Down	No Change	Down	No Change	0.246113	-2.0226	2.63696e-08	1.05193	0.0730419	1	0.248123	-2.01087	7.28638e-09	0.905503	-0.143209	1	3.10339	1.63384	6.0646e-06	12.9926	7.47067	10.817	12.9158	10.5274	9.21177	11.219	4.0263	2.62978	1.56539	2.02428	39.344	26.6846	31.084	35.8691	25.7871	26.2773	10.957	8.02029	6.55327	6.57814
Cluster IV	361	Abhd8	abhydrolase domain containing 8	Down	No Change	Down	No Change	0.307591	-1.70092	0.000834941	1.14733	0.198281	1	0.331258	-1.59397	0.00403997	1.10314	0.141615	1	0.600783	-0.735083	0.206909	15.0153	16.0193	13.6735	16.3372	16.1394	15.3665	20.5536	8.74506	2.90492	5.36257	1.30079	9.30486	7.34424	10.2012	9.16552	9.6912	10.7664	2.05704	2.22332	4.38601	3.17523
Cluster IV	362	Acadl	acyl-Coenzyme A dehydrogenase, long-chain	Down	No Change	Down	No Change	0.524514	-0.930947	0.00268918	0.977746	-0.0324687	1	0.528766	-0.919299	0.00504164	0.94948	-0.0747909	1	1.2516	0.323778	0.38176	68.7439	79.8853	95.7389	83.9196	99.1519	66.0731	69.4304	68.2318	19.428	41.1582	42.0689	97.7785	100.33	107.751	100.155	95.9134	94.3392	49.7431	60.4131	50.2087	55.2621
Cluster IV	363	Aim1	absent in melanoma 1	Down	No Change	Down	No Change	0.406668	-1.29808	3.43806e-15	0.865176	-0.208934	1	0.529254	-0.917967	1.00499e-07	0.924789	-0.112804	1	2.20544	1.14106	2.23943e-11	109.121	111.344	82.5191	89.3563	88.8674	91.1426	80.1352	42.5006	36.9263	46.5075	38.3251	219.238	229.968	219.016	204.605	224.985	188.38	133.245	112.082	126.613	99.5878
Cluster IV	364	Ano8	anoctamin 8(Ano8)	Down	No Change	Down	No Change	0.310029	-1.68953	4.68229e-07	0.839149	-0.253001	1	0.300396	-1.73506	6.59968e-07	0.898844	-0.153857	1	0.604174	-0.726964	0.0571523	25.6549	19.4685	24.1689	12.7345	23.0281	16.5177	25.2437	7.39317	6.82441	6.47724	7.93235	15.5077	11.9508	14.3964	11.5744	14.5948	11.4551	2.97238	3.39805	4.43995	5.93716
Cluster IV	365	Arhgap31	Rho GTPase activating protein 31(Arhgap31)	Down	No Change	Down	No Change	0.412865	-1.27626	0.000255382	0.897427	-0.156133	1	0.446507	-1.16324	0.00216912	1.12324	0.167669	1	0.67342	-0.570421	0.153891	28.8882	23.3046	13.9156	21.0141	20.525	19.9798	17.5765	12.3786	5.50277	7.90451	10.5897	14.2639	16.993	13.2552	14.5525	19.8823	15.5667	6.53776	7.21406	5.74668	6.98649
Cluster IV	366	Atl3	atlastin GTPase 3(Atl3)	Down	No Change	Down	No Change	0.478383	-1.06376	1.0415e-09	1.09233	0.127412	1	0.470849	-1.08666	4.36755e-10	0.976671	-0.0340555	1	1.06995	0.0975481	0.711476	95.525	107.967	106.447	125.875	103.43	113.531	108.579	63.7724	42.2558	42.0112	49.6432	96.6263	116.473	118.525	111.38	103.438	109.066	51.9699	53.9521	47.9286	54.3303
Cluster IV	367	Atp8b2	Atpase, class I, type 8B, member 2	Down	No Change	Down	No Change	0.276269	-1.85585	1.73427e-22	0.964701	-0.0518468	1	0.347722	-1.52399	1.77121e-15	1.02264	0.0322987	1	1.59681	0.675193	0.00147068	59.6687	57.6365	58.0958	64.3251	56.3469	52.8575	52.0821	10.634	15.9335	17.0788	20.9514	93.8142	96.2634	90.0173	94.8173	97.3813	94.2376	30.5715	36.8864	33.0851	29.2997
Cluster IV	368	B3gnt1	UDP-GlcNAc:betaGal beta-1,3-N-acetylglucosaminyltransferase 1	Down	No Change	Down	No Change	0.223556	-2.16129	0.00126469	1.74009	0.799159	1	0.11726	-3.09222	1.15435e-06	1.17294	0.23013	1	1.90441	0.929347	0.185318	1.53716	1.47979	3.17931	3.71491	4.10599	2.07948	4.49895	0.923688	0.517113	0.242321	0.143707	3.31387	3.20618	5.29962	4.81768	3.96626	5.08401	0.46997	0.296773	0.68156	0.376177
Cluster IV	369	Bbs9	Bardet-Biedl syndrome 9	Down	No Change	Down	No Change	0.451982	-1.14566	0.00174738	0.915832	-0.126845	1	0.407533	-1.29501	0.000568825	1.08899	0.122995	1	0.774908	-0.367904	0.407736	14.1151	22.8125	21.4714	20.5109	16.0683	15.8639	18.869	10.5875	4.56189	10.0079	10.0223	15.6886	13.069	16.491	12.9018	15.9339	20.4426	6.06779	7.34019	5.61184	5.55356
Cluster IV	370	Bin2	bridging integrator 2	Down	No Change	Down	No Change	0.338982	-1.56072	7.35542e-08	1.02721	0.038731	1	0.520615	-0.941712	0.00308496	0.985337	-0.0213114	1	4.41076	2.14103	6.65106e-14	18.7737	21.4589	22.32	23.3921	20.4637	22.154	19.6657	3.92965	7.33293	5.46676	11.5362	101.924	89.2491	84.8037	87.8294	95.6341	88.4673	36.4227	45.3741	42.5166	67.2465
Cluster IV	371	Calcrl	calcitonin receptor-like	Down	No Change	Down	No Change	0.407958	-1.29351	0.00174592	1.16067	0.214953	1	0.318127	-1.65232	4.90474e-05	1.06206	0.0868623	1	0.89415	-0.161411	0.783849	14.9308	21.2264	24.8769	25.173	22.4039	20.0635	26.8211	4.0263	15.7824	7.44532	5.93161	14.8263	19.6325	20.115	20.019	17.7959	20.1453	7.3276	5.5274	4.9646	5.31102
Cluster IV	372	Cblb	Casitas B-lineage lymphoma b	Down	No Change	Down	No Change	0.607067	-0.720073	2.42009e-05	0.918597	-0.122497	1	0.618572	-0.692988	8.37938e-05	0.904837	-0.14427	1	1.51992	0.603999	0.000542447	239.636	227.849	218.145	195.235	201.513	222.993	220.01	150.017	115.777	152.43	136.723	362.425	351.859	327.829	313.825	331.004	298.113	238.841	192.435	218.869	209.336
Cluster IV	373	Ccdc66	coiled-coil domain containing 66	Down	No Change	Down	No Change	0.373028	-1.42265	0.000129867	0.769493	-0.37802	1	0.422209	-1.24397	0.00208979	0.870419	-0.200219	1	0.71251	-0.489018	0.275433	37.4357	37.2334	25.3905	20.5886	32.2788	29.8465	19.937	7.04939	21.8686	13.1726	7.65733	22.5381	23.9343	24.8139	22.8231	16.4976	22.722	9.50275	9.71808	12.0781	8.8154
Cluster IV	374	Cd36	CD36 antigen	Down	No Change	Down	No Change	0.28471	-1.81243	4.89957e-05	1.14432	0.194493	1	0.232213	-2.10648	4.75547e-07	1.07008	0.0977226	1	8.78472	3.135	4.31234e-13	10.8073	7.09979	5.75333	9.78308	10.9885	9.50972	5.81855	4.64291	1.2676	1.63567	1.41477	84.8847	61.1012	61.9959	85.8581	67.452	69.2486	20.5729	22.0787	12.908	8.8154
Cluster IV	375	Celsr1	cadherin EGF LAG seven-pass G-type receptor 1	Down	No Change	Down	No Change	0.239851	-2.05979	2.20572e-07	0.760072	-0.395793	1	0.342445	-1.54606	0.000320028	0.843286	-0.245905	1	0.793646	-0.333432	0.535026	19.2704	32.642	17.4006	13.012	20.0492	16.5177	20.6572	3.84646	10.6297	3.57908	4.09316	16.5743	21.8917	16.5413	17.374	13.4394	15.5667	5.32838	7.34019	6.87567	5.55356
Cluster IV	376	Celsr2	cadherin EGF LAG seven-pass G-type receptor 2	Down	No Change	Down	No Change	0.597588	-0.742776	0.00365891	0.876899	-0.189518	1	0.542513	-0.88227	0.000619228	1.00749	0.0107657	1	0.723543	-0.466849	0.0870912	58.3252	63.908	58.8295	40.0203	52.6861	65.9992	52.9885	37.8749	36.1881	34.5816	35.6132	46.4909	38.3356	46.1708	32.2446	59.6419	40.1109	20.1448	26.7096	23.2233	24.6717
Cluster IV	377	Cep290	centrosomal protein 290	Down	No Change	Down	No Change	0.162614	-2.62048	6.08125e-07	0.750229	-0.414597	1	0.252033	-1.98832	0.000608213	1.03023	0.0429706	1	0.433769	-1.205	0.0393812	20.9168	20.5428	13.2308	12.1043	13.0759	16.2	13.3193	5.10536	0.517113	2.54195	3.67195	10.6552	7.34424	5.71238	9.5409	8.77424	6.11469	1.66335	2.5102	1.35331	2.42287
Cluster IV	378	Chpf	chondroitin polymerizing factor(Chpf)	Down	No Change	Down	No Change	0.265469	-1.91339	0.000272715	0.680782	-0.554736	1	0.349789	-1.51544	0.00751864	0.996117	-0.00561308	1	1.61716	0.693459	0.251757	7.35056	6.37164	5.28255	4.69173	3.65222	2.78372	6.11453	0.923688	1.2676	3.09807	1.41477	10.2142	8.76977	11.7589	13.8564	6.49141	10.2733	2.62298	3.06789	4.48775	4.14289
Cluster IV	379	Crybg3	beta-gamma crystallin domain containing 3(Crybg3)	Down	No Change	Down	No Change	0.405093	-1.30367	3.69686e-07	0.758116	-0.39951	1	0.504154	-0.988062	0.000641216	1.13427	0.181763	1	0.390637	-1.3561	2.27288e-07	64.8066	40.7728	48.1568	43.5576	36.8631	37.6818	37.289	15.9804	22.4926	20.2096	24.3409	21.8158	21.8917	16.3386	20.5559	21.6678	25.8809	9.56673	10.575	7.63445	12.5747
Cluster IV	380	Dopey2	dopey family member 2	Down	No Change	Down	No Change	0.605283	-0.724318	0.000592888	0.875628	-0.191611	1	0.646332	-0.629652	0.00606155	0.92773	-0.108223	1	1.50277	0.587625	0.00636173	78.2897	67.1186	63.4713	48.7624	66.5125	68.0011	60.583	44.7628	34.5176	51.5514	37.7217	107.641	100.942	105.319	81.7962	105.424	104.001	55.0173	68.5743	75.9939	70.9192
Cluster IV	381	Ehhadh	enoyl-Coenzyme A, hydratase/3-hydroxyacyl Coenzyme A dehydrogenase	Down	No Change	Down	No Change	0.234279	-2.0937	3.23805e-05	1.2598	0.333198	1	0.210426	-2.24861	5.25514e-06	0.947694	-0.0775062	1	1.56477	0.645949	0.266121	4.12724	6.00076	5.93676	5.84493	7.40255	4.04939	9.69594	0.923688	1.47027	1.12679	1.47919	7.99542	7.48528	9.66805	7.79579	6.32307	9.71215	1.6166	0.868061	2.31436	2.23602
Cluster IV	382	Elovl6	ELOVL family member 6, elongation of long chain fatty acids (yeast)	Down	No Change	Down	No Change	0.298484	-1.74428	7.20701e-09	0.917313	-0.124514	1	0.392101	-1.3507	8.82125e-05	0.733141	-0.447838	1	0.146351	-2.77249	2.23128e-18	65.8844	79.4588	52.7962	43.0002	70.6087	71.3524	57.374	21.5201	15.592	20.6894	21.0344	10.3319	9.42208	9.22703	8.14879	7.95803	5.13852	4.22727	5.92804	2.65269	2.32883
Cluster IV	383	Entpd4	ectonucleoside triphosphate diphosphohydrolase 4	Down	No Change	Down	No Change	0.468816	-1.09291	0.00249357	0.971275	-0.0420475	1	0.481515	-1.05435	0.00474917	0.770531	-0.376075	1	1.62542	0.700814	0.0617308	10.4547	8.98755	12.8371	9.69181	9.90685	11.9647	10.241	5.18489	5.91302	5.67031	3.39321	17.1206	19.6879	15.6765	14.5525	15.5449	10.3415	8.12483	10.1632	6.94309	8.4516
Cluster IV	384	Eya1	eyes absent 1 homolog (Drosophila)	Down	No Change	Down	No Change	0.0638766	-3.96857	2.36132e-20	1.01313	0.0188196	1	0.0706089	-3.82401	5.10479e-18	0.973051	-0.0394121	1	0.45933	-1.1224	0.0175626	56.9519	40.8754	44.6742	61.4994	43.5764	30.9398	56.4811	4.54136	0.840154	2.95389	3.77725	27.2221	17.5949	20.626	23.5664	15.2338	24.8762	1.70764	0.563869	1.775	2.09001
Cluster IV	385	Foxj2	forkhead box J2	Down	No Change	Down	No Change	0.385677	-1.37453	5.60215e-07	0.836213	-0.258058	1	0.482033	-1.0528	0.000343557	1.06981	0.0973549	1	1.91921	0.94051	0.00113578	39.1355	42.689	29.1934	24.1666	28.8474	36.1354	34.6227	9.14267	19.5987	15.5352	12.7948	67.7566	74.2106	71.1124	70.5561	87.8929	69.5112	28.8921	32.3903	27.9562	47.699
Cluster IV	386	Grn	granulin	Down	No Change	Down	No Change	0.389676	-1.35965	7.74497e-08	1.08944	0.123581	1	0.416321	-1.26423	1.04478e-06	1.01658	0.0237249	1	2.96522	1.56814	9.67536e-10	111.413	143.968	90.5334	143.549	125.973	123.874	109.07	44.315	58.349	45.6945	31.3466	363.052	344.867	317.825	386.816	337.117	318.816	116.88	202.914	151.819	97.7564
Cluster IV	387	Heatr5a	HEAT repeat containing 5A	Down	No Change	Down	No Change	0.546387	-0.872005	6.78357e-05	0.938686	-0.0912848	1	0.548597	-0.866181	0.000131268	0.925464	-0.111751	1	0.881916	-0.181286	0.530292	46.84	48.3918	41.1721	37.0097	41.0709	43.626	49.01	24.8894	19.9967	27.1606	27.3117	39.1706	41.2345	39.8884	33.5087	39.141	38.6776	25.1791	20.9002	17.9473	23.9528
Cluster IV	388	Hmg20b	high mobility group 20 B	Down	No Change	Down	No Change	0.459913	-1.12057	1.27268e-05	0.983285	-0.0243186	1	0.472167	-1.08263	3.98154e-05	0.999132	-0.00125309	1	1.06108	0.0855267	0.82623	31.0958	35.9626	29.7523	23.9372	35.8734	30.3291	36.7809	11.0867	14.1107	18.4406	15.7111	35.0465	30.232	37.4413	37.4452	28.9958	36.1877	15.3159	14.1066	16.4825	18.7519
Cluster IV	389	Hsd17b11	hydroxysteroid (17-beta) dehydrogenase 11	Down	No Change	Down	No Change	0.0541348	-4.2073	3.50133e-18	0.929181	-0.105969	1	0.069696	-3.84278	1.07158e-14	1.01308	0.0187443	1	0.434044	-1.20409	0.0231829	37.7238	30.0792	61.055	48.4825	39.2546	36.522	35.3849	4.84233	0.517113	2.43533	1.47919	18.2381	16.1442	21.5363	18.7101	17.9107	20.0301	1.6166	0.524299	1.04441	1.9873
Cluster IV	390	Ifnar2	interferon (alpha and beta) receptor 2	Down	No Change	Down	No Change	0.558473	-0.840441	0.000146333	0.973733	-0.0384015	1	0.630701	-0.664971	0.00640653	0.921004	-0.118721	1	1.5813	0.661113	0.00347795	35.0691	30.8123	43.6789	37.2058	35.27	36.9924	32.7802	17.0595	19.6724	22.0209	22.8221	56.4015	64.8262	52.0441	52.2437	53.0842	54.2493	30.9467	37.6432	43.5034	33.601
Cluster IV	391	Igsf9	immunoglobulin superfamily, member 9	Down	No Change	Down	No Change	0.407661	-1.29456	0.000165164	0.708883	-0.496381	1	0.221057	-2.17751	2.87359e-12	0.814591	-0.295853	1	4.20474	2.07202	2.52244e-10	14.8439	15.1688	12.348	11.5517	6.59926	11.3664	10.5136	9.21975	6.39697	3.20106	4.19227	62.9326	56.5703	58.6692	43.2858	52.2016	49.6484	11.4072	15.4569	15.6759	9.95383
Cluster IV	392	Inpp5f	inositol polyphosphate-5-phosphatase F	Down	No Change	Down	No Change	0.526544	-0.925375	3.10337e-06	0.993757	-0.00903427	1	0.589336	-0.762837	0.000189657	0.875928	-0.191116	1	2.96331	1.56721	1.41124e-16	34.8258	33.3281	30.1497	32.4129	33.9492	33.6829	30.2039	12.4716	18.6873	19.0198	18.8231	106.676	95.1855	89.4743	92.0132	84.4125	78.7601	53.0107	61.0511	50.2087	64.6479
Cluster IV	393	Iqce	IQ motif containing E	Down	No Change	Down	No Change	0.144397	-2.79188	6.52398e-18	0.788787	-0.342293	1	0.257922	-1.95499	1.72539e-09	0.94445	-0.0824544	1	1.55693	0.638704	0.0922446	22.1262	16.4792	20.2791	14.4403	16.1394	14.8555	16.4888	1.89142	2.16917	4.66105	2.58796	36.3684	29.4135	25.9084	33.6815	31.3513	21.5649	6.69277	9.88996	5.87171	9.06041
Cluster IV	394	Irak3	interleukin-1 receptor-associated kinase 3	Down	No Change	Down	No Change	0.336538	-1.57116	1.36479e-07	1.10936	0.149732	1	0.281494	-1.82882	3.15572e-10	0.970783	-0.0427796	1	1.67709	0.745964	0.0225079	14.3038	19.513	22.4826	20.7724	23.9835	20.3737	18.1524	6.74598	5.0225	5.54915	7.93235	31.8925	32.7267	29.8199	30.1565	30.3732	31.1482	7.98458	6.60691	7.32064	13.5164
Cluster IV	395	Irf2bpl	interferon regulatory factor 2 binding protein-like(Irf2bpl)	Down	No Change	Down	No Change	0.153148	-2.707	2.73214e-18	0.793164	-0.33431	1	0.249589	-2.00238	1.08979e-10	1.24525	0.316439	1	1.64766	0.72042	0.0435376	27.0208	28.4264	22.5426	19.8104	16.5012	26.1308	20.0295	5.18489	1.92228	5.54915	3.24083	37.6382	46.1622	44.7114	42.1684	59.1483	58.7189	7.43218	12.4336	10.2835	12.5994
Cluster IV	396	Islr2	immunoglobulin superfamily containing leucine-rich repeat 2	Down	No Change	Down	No Change	0.454804	-1.13668	0.00942398	1.1694	0.225773	1	0.340241	-1.55537	0.000257827	1.32449	0.405438	1	0.91853	-0.122601	0.840485	13.8195	17.0825	13.8704	19.2097	18.5677	16.5177	15.5182	5.66936	8.95551	9.18639	3.32012	13.6569	13.069	14.3964	20.0811	17.9795	16.4128	3.5703	5.47546	7.11593	2.47485
Cluster IV	397	Katnal1	katanin p60 subunit A-like 1	Down	No Change	Down	No Change	0.519412	-0.945049	0.00109989	0.806584	-0.310104	1	0.47993	-1.05911	0.0005947	1.00238	0.0034266	1	0.309268	-1.69307	8.96656e-10	49.9528	55.1541	45.4495	31.8468	34.8874	50.3631	44.812	27.7853	22.6571	26.8419	26.9698	15.3541	18.0911	13.1078	15.9048	20.057	10.7069	7.46539	9.7762	6.10462	6.42841
Cluster IV	398	Kcnc3	potassium voltage gated channel, Shaw-related subfamily, member 3	Down	No Change	Down	No Change	0.49986	-1.0004	0.00593271	0.814462	-0.29608	1	0.487916	-1.03529	0.00567151	1.05604	0.0786634	1	1.60157	0.679483	0.0705826	20.5046	16.0688	12.1572	12.9158	12.8061	12.9029	14.2862	6.71662	4.94266	13.3119	7.48513	25.8172	21.0693	31.1614	23.4644	27.4782	31.484	12.4062	11.7522	12.7327	13.8728
Cluster IV	399	Klhl17	kelch-like 17 (Drosophila)	Down	No Change	Down	No Change	0.355921	-1.49037	0.00228206	0.921691	-0.117644	1	0.287501	-1.79836	0.000205293	0.906946	-0.140912	1	1.5077	0.592351	0.295034	22.9978	24.2614	25.0334	19.0506	19.1122	25.3736	25.3042	2.62792	20.1318	6.16707	5.36546	45.34	29.8429	33.8222	28.0211	36.2065	34.6342	10.4156	11.4715	8.59182	11.289
Cluster IV	400	Lca5	Leber congenital amaurosis 5 (human)	Down	No Change	Down	No Change	0.305686	-1.70988	1.24005e-09	0.974419	-0.0373853	1	0.521196	-0.940103	0.00417773	1.22198	0.28922	1	0.723819	-0.4663	0.171462	18.2026	21.3921	20.7511	16.3372	18.629	24.1289	19.308	5.58128	5.42415	6.78257	6.79014	16.2002	12.4142	15.0573	17.7643	16.4976	19.1096	6.26094	7.21406	7.50206	9.36235
Cluster IV	401	Lck	lymphocyte protein tyrosine kinase	Down	No Change	Down	No Change	0.379618	-1.39738	6.74521e-05	0.979067	-0.0305199	1	0.424754	-1.2353	0.000734689	0.789609	-0.34079	1	1.46158	0.547531	0.173406	14.4801	13.9078	9.91579	9.97548	13.7013	13.1196	13.2021	4.74201	4.8837	6.96188	2.77626	16.8196	19.7509	19.4196	13.4102	16.6736	14.1247	8.24786	7.8719	8.99512	6.57814
Cluster IV	402	Lmnb2	lamin B2	Down	No Change	Down	No Change	0.331074	-1.59477	6.13324e-10	0.985801	-0.0206319	1	0.468737	-1.09315	9.49984e-05	0.985849	-0.0205609	1	0.732463	-0.449172	0.155021	64.0206	72.3257	53.6228	42.1232	61.5186	70.4955	75.5548	24.586	25.7954	20.3501	13.1046	53.1297	43.1789	42.8294	44.2988	50.2249	42.6492	19.6034	26.9062	19.243	21.1946
Cluster IV	403	Lrba	LPS-responsive beige-like anchor	Down	No Change	Down	No Change	0.374391	-1.41738	1.37461e-11	0.86426	-0.210462	1	0.425023	-1.23439	6.97577e-09	0.922392	-0.116548	1	1.76294	0.817984	0.00028686	198.453	181.947	134.229	117.658	131.327	159.432	184.605	50.5129	78.2228	64.1775	63.9655	346.526	320.507	240.237	258.643	284.653	293.557	141.929	122.909	117.611	131.682
Cluster IV	404	Lztr1	leucine-zipper-like transcriptional regulator, 1	Down	No Change	Down	No Change	0.525654	-0.927815	0.000990091	0.941308	-0.0872612	1	0.524331	-0.931449	0.00165636	1.02655	0.0378077	1	0.889999	-0.168125	0.658938	42.9238	40.3253	33.351	31.145	34.7758	41.4603	38.9564	23.5657	26.0608	14.7743	17.3092	36.6867	29.5394	37.5396	35.1507	43.3662	28.0166	13.7177	20.4712	17.6249	20.7219
Cluster IV	405	Maml3	mastermind like 3 (Drosophila)	Down	No Change	Down	No Change	0.402814	-1.31181	1.13919e-05	0.82873	-0.271025	1	0.375222	-1.41418	4.11843e-06	0.976085	-0.0349207	1	0.49637	-1.01051	0.00122798	66.3698	57.3621	50.9876	41.1871	44.3736	51.4293	56.0643	12.9341	16.9972	28.2013	35.6937	28.6666	29.9109	28.1381	25.8236	31.021	27.7985	8.66862	10.8619	11.1845	12.6527
Cluster IV	406	Man2a2	mannosidase 2, alpha 2	Down	No Change	Down	No Change	0.549486	-0.863845	5.87482e-06	0.991483	-0.0123405	1	0.488654	-1.03311	3.82733e-08	1.03311	0.0469964	1	1.08311	0.115186	0.672959	299.816	349.548	316.535	348.732	270.286	296.458	361.421	189.206	186.839	158.115	173.496	372.556	379.938	293.693	357.005	338.688	385.124	182.014	198.049	164.266	137.285
Cluster IV	407	Map7d1	MAP7 domain containing 1(Map7d1)	Down	No Change	Down	No Change	0.487752	-1.03578	3.25353e-06	1.01577	0.0225697	1	0.451549	-1.14705	3.12333e-07	1.07054	0.098337	1	0.861516	-0.215051	0.466508	88.5805	101.711	71.9748	67.2075	98.7779	95.8728	93.3385	46.1061	53.4026	41.9119	29.1204	74.9394	75.1903	75.8113	85.1571	85.5565	71.17	29.896	37.9647	30.2963	37.8627
Cluster IV	408	Mapk11	mitogen-activated protein kinase 11	Down	No Change	Down	No Change	0.347651	-1.52429	7.16041e-05	0.665789	-0.586864	1	0.41191	-1.2796	0.00090401	0.917829	-0.123702	1	3.59989	1.84795	3.50462e-07	8.54503	7.77355	6.16664	3.30543	4.97673	7.45486	4.21284	1.6761	3.36062	3.34161	2.02428	25.0231	31.6878	24.2807	22.0114	25.5473	26.7741	10.4993	10.533	9.60681	13.827
Cluster IV	409	Mbd4	methyl-CpG binding domain protein 4	Down	No Change	Down	No Change	0.459824	-1.12085	3.37672e-11	0.933199	-0.0997432	1	0.55152	-0.858515	2.05214e-06	0.894122	-0.161457	1	0.660136	-0.599164	0.00118092	83.0601	90.2736	90.3365	74.715	75.5658	94.8361	82.9593	43.8746	45.4826	35.5206	36.7666	56.9466	61.4551	55.6546	50.3955	52.7921	52.4357	34.9624	30.9509	28.5422	33.5255
Cluster IV	410	Mdm1	transformed mouse 3T3 cell double minute 1	Down	No Change	Down	No Change	0.594756	-0.749631	0.00821646	1.01653	0.0236571	1	0.546213	-0.872466	0.00305123	1.01331	0.0190695	1	0.418281	-1.25746	1.32844e-06	54.2029	63.908	43.2594	39.7712	67.3857	57.5483	54.0072	33.3629	41.9598	29.9097	22.7205	22.4228	23.5955	21.4687	21.6274	24.7783	21.9812	13.2084	13.2707	10.1302	12.5289
Cluster IV	411	Meis1	Meis homeobox 1	Down	No Change	Down	No Change	0.228401	-2.13036	0.00155321	0.91089	-0.134651	1	0.139555	-2.8411	2.16881e-05	0.787346	-0.34493	1	1.12209	0.166185	0.864446	6.45906	4.81644	4.05485	4.49686	2.24799	4.29316	7.57842	2.35265	0.517113	1.12679	0.650396	4.44493	5.47544	7.28237	5.18684	3.16153	5.19055	1.04205	0.793868	1.14002	0.2017
Cluster IV	412	Mesdc1	mesoderm development candidate 1	Down	No Change	Down	No Change	0.606496	-0.72143	0.000347832	1.25568	0.328463	1	0.653323	-0.614133	0.00573153	1.10687	0.146487	1	0.941498	-0.0869696	0.764884	58.2209	79.1807	75.3717	82.2077	80.2127	87.513	106.312	35.1319	40.212	52.9193	43.7859	71.0185	61.4551	67.8508	68.6047	73.2012	79.932	41.9258	42.3718	42.2469	47.9526
Cluster IV	413	Nfxl1	nuclear transcription factor, X-box binding-like 1	Down	No Change	Down	No Change	0.378029	-1.40343	3.08804e-07	0.944684	-0.0820969	1	0.43292	-1.20783	3.33109e-05	1.0533	0.0749222	1	0.690884	-0.533484	0.0954062	26.4037	26.839	22.1427	28.1849	21.7551	22.5456	22.4652	7.96451	7.18185	11.5175	11.3157	17.4254	17.7813	16.8693	19.9332	17.4235	17.4943	8.41026	6.84556	5.97468	8.8154
Cluster IV	414	Nrgn	neurogranin	Down	No Change	Down	No Change	0.200752	-2.31651	6.18941e-07	1.31087	0.390523	1	0.341602	-1.54961	0.00372998	0.884339	-0.177329	1	0.486602	-1.03919	0.046712	10.7328	19.8591	13.5121	16.4975	17.2432	16.2	27.154	3.01453	2.56714	4.09159	2.10852	8.04621	4.57881	8.82287	6.84618	5.94812	6.17291	2.81736	1.53085	4.22175	1.1805
Cluster IV	415	Nxpe3	neurexophilin and PC-esterase domain family, member 3(Nxpe3)	Down	No Change	Down	No Change	0.38011	-1.39551	7.20701e-09	0.941528	-0.0869239	1	0.44267	-1.1757	2.29008e-06	1.09353	0.12899	1	1.36648	0.450468	0.115258	35.1436	24.929	32.8154	32.9963	28.6094	27.261	27.7411	13.9336	9.5758	9.18639	14.3707	43.7952	39.8417	43.2986	44.7239	43.8865	50.1984	15.5189	22.4039	16.9716	20.0153
Cluster IV	416	Otud1	OTU domain containing 1	Down	No Change	Down	No Change	0.647205	-0.627706	0.00507761	1.01096	0.0157326	1	0.523323	-0.934227	7.1383e-06	1.04059	0.0574061	1	1.57061	0.651327	0.00250658	52.9898	58.7269	67.0395	55.4917	58.0823	64.3223	63.0643	49.2956	32.809	39.0185	33.1219	101.52	79.759	99.4888	87.4118	92.8093	111.947	41.2467	54.8807	55.5006	44.2725
Cluster IV	417	Pag1	phosphoprotein associated with glycosphingolipid microdomains 1	Down	No Change	Down	No Change	0.43679	-1.19499	3.51562e-11	0.992523	-0.0108271	1	0.622143	-0.684683	0.000641216	0.884267	-0.177447	1	3.40129	1.76608	2.35213e-22	70.4412	85.8799	61.8988	59.1795	75.7449	78.8245	75.0294	33.3629	23.3966	34.1006	36.2116	259.211	233.418	249.632	240.074	211.783	204.498	147.585	149.346	152.368	166.416
Cluster IV	418	Parp8	poly (ADP-ribose) polymerase family, member 8	Down	No Change	Down	No Change	0.587561	-0.767189	0.000432719	0.769142	-0.378677	1	0.514222	-0.959536	6.15569e-06	0.874248	-0.193886	1	1.30683	0.386073	0.110919	47.5452	45.4916	39.3305	31.3658	29.0779	32.906	42.3886	25.3042	25.5338	27.4841	25.3617	58.6587	62.353	51.9765	48.4428	50.2861	52.4989	33.3494	25.6684	33.3008	26.268
Cluster IV	419	Pcyt1a	phosphate cytidylyltransferase 1, choline, alpha isoform	Down	No Change	Down	No Change	0.470705	-1.0871	1.84865e-06	1.05475	0.0768998	1	0.33394	-1.58234	1.14998e-12	0.952816	-0.06973	1	0.745224	-0.424253	0.112566	45.4431	49.9841	44.6131	51.3575	49.0731	47.3454	49.1678	22.0462	26.2045	21.5908	18.0327	36.5777	41.3403	26.4465	34.2321	33.865	31.3353	12.8516	13.7455	10.6279	9.22252
Cluster IV	420	Pde3b	phosphodiesterase 3B, cGMP-inhibited	Down	No Change	Down	No Change	0.574731	-0.79904	3.91855e-06	0.995718	-0.00619155	1	0.427274	-1.22677	2.57559e-13	0.983492	-0.0240151	1	0.41498	-1.26888	8.12715e-14	174.563	175.708	147.686	157.484	168.582	164.561	170.468	101.133	111.511	87.9117	81.0183	73.2669	67.1358	66.2268	72.7897	62.542	67.881	33.4183	24.5864	31.5038	28.1897
Cluster IV	421	Plekhg3	pleckstrin homology domain containing, family G (with RhoGef domain) member 3	Down	No Change	Down	No Change	0.408778	-1.29061	1.46065e-11	1.08784	0.12147	1	0.330527	-1.59716	4.59964e-17	1.0649	0.0907213	1	0.600233	-0.736404	0.000372932	108.667	121.632	92.0521	115.259	110.597	117.863	123.835	32.5114	50.2078	49.8503	43.1045	65.4896	71.9514	56.0415	70.1025	68.865	67.0671	25.2849	23.3684	19.243	17.3512
Cluster IV	422	Plxdc1	plexin domain containing 1	Down	No Change	Down	No Change	0.335633	-1.57504	1.99264e-05	0.79109	-0.338086	1	0.357852	-1.48257	0.000495251	0.95149	-0.0717395	1	0.233058	-2.10124	1.81564e-08	25.9703	22.5653	19.3914	14.2651	17.5118	23.2621	16.6022	6.31533	5.91302	9.62742	8.52329	5.96497	3.57137	6.27502	5.64051	5.94812	3.46243	2.1284	1.9179	1.88655	1.59628
Cluster IV	423	Plxnb2	plexin B2	Down	No Change	Down	No Change	0.197182	-2.3424	1.12484e-24	1.07657	0.106446	1	0.348971	-1.51882	1.15047e-10	1.01657	0.0237054	1	0.894314	-0.161147	0.638508	57.7081	79.4267	61.6053	55.1784	73.0836	82.1746	74.842	8.74506	12.6625	13.8789	16.9475	57.5189	64.4107	55.8069	53.9963	69.5206	57.1679	16.5375	24.8003	18.6718	22.6745
Cluster IV	424	Prdx2	peroxiredoxin 2	Down	No Change	Down	No Change	0.553599	-0.853086	0.00143602	1.26712	0.34155	1	0.422083	-1.2444	1.15435e-06	1.21507	0.281035	1	0.784421	-0.3503	0.26045	65.5653	64.4507	57.2741	65.5942	85.6444	82.7434	82.4463	46.0082	33.1443	34.4847	24.5899	48.2178	43.8337	54.8536	61.4453	56.298	60.7629	17.1035	27.9362	23.9478	13.6735
Cluster IV	425	Prkci	protein kinase C, iota	Down	No Change	Down	No Change	0.577549	-0.791984	0.000133854	0.974743	-0.0369062	1	0.519625	-0.944457	4.85228e-06	0.965303	-0.0509457	1	0.912291	-0.132434	0.642751	54.5754	56.6821	57.4441	51.8853	58.0823	62.1973	47.0886	33.4265	23.969	36.4657	36.0381	50.5009	52.6463	50.7579	50.0822	46.83	51.6478	24.2133	31.2057	25.0338	26.1666
Cluster IV	426	Ptpn21	protein tyrosine phosphatase, non-receptor type 21	Down	No Change	Down	No Change	0.225499	-2.14881	2.63696e-08	0.943857	-0.0833601	1	0.394836	-1.34068	0.00165287	1.17215	0.229157	1	0.916928	-0.12512	0.831985	7.78017	7.51641	11.1019	8.1871	8.50508	8.76608	7.76464	2.00397	1.70733	2.43533	1.76908	7.28061	8.51791	8.40764	10.232	8.62885	9.51394	2.44828	3.22741	3.87607	3.17523
Cluster IV	427	Rfng	RFNG O-fucosylpeptide 3-beta-N-acetylglucosaminyltransferase	Down	No Change	Down	No Change	0.28066	-1.8331	4.68229e-07	1.04051	0.0572852	1	0.44167	-1.17896	0.00403126	1.03371	0.0478267	1	1.23721	0.307087	0.530566	22.5185	21.5034	23.1381	18.8804	18.8988	28.965	26.4314	6.74598	2.51064	10.6161	5.23414	29.9971	25.1155	27.9821	25.3898	28.5239	31.9832	9.22471	12.9653	15.8769	10.8522
Cluster IV	428	Rnasel	ribonuclease L (2', 5'-oligoisoadenylate synthetase-dependent)	Down	No Change	Down	No Change	0.492093	-1.023	0.000457688	0.902138	-0.14858	1	0.427479	-1.22608	3.21925e-05	0.956102	-0.0647641	1	0.440718	-1.18207	4.0293e-05	65.6882	54.0823	67.1398	66.8498	47.8995	51.9636	58.1115	37.9568	15.592	31.6992	37.3761	26.6027	30.8352	24.9293	25.4457	28.0202	25.2838	8.90237	14.2451	11.3879	12.3965
Cluster IV	429	S100a10	S100 calcium binding protein A10 (calpactin)	Down	No Change	Down	No Change	0.435833	-1.19815	2.63696e-08	1.01439	0.0206133	1	0.551505	-0.858555	0.000254387	1.14298	0.192799	1	0.966616	-0.0489857	0.888473	73.59	72.3257	107.736	110.409	79.6473	85.2723	67.7507	45.0906	30.8904	34.8118	36.5956	81.1038	77.729	86.354	89.4925	93.2952	97.4609	36.654	42.2147	47.4812	53.9368
Cluster IV	430	Setd7	SET domain containing (lysine methyltransferase) 7	Down	No Change	Down	No Change	0.436342	-1.19647	1.17392e-13	0.940252	-0.0888812	1	0.544073	-0.878128	2.37325e-07	0.951118	-0.0723042	1	1.09523	0.13123	0.575502	76.3366	90.0931	77.1717	72.6972	74.9612	80.6676	77.0668	37.4662	37.3856	31.2485	35.6132	100.658	83.8165	82.3246	85.9675	85.9315	81.8595	45.2869	56.1173	43.3158	48.8164
Cluster IV	431	Sgk3	serum/glucocorticoid regulated kinase 3	Down	No Change	Down	No Change	0.51678	-0.952378	7.11321e-05	0.780004	-0.358447	1	0.567689	-0.816828	0.00127217	0.839928	-0.251662	1	2.11233	1.07883	3.91047e-06	36.7727	39.1447	34.1091	18.5918	29.7549	34.3761	31.6974	20.5352	24.1925	15.8563	15.2156	73.983	82.6756	75.7744	71.103	63.927	60.1918	42.6775	43.2003	45.5591	44.4829
Cluster IV	432	Shkbp1	Sh3kbp1 binding protein 1	Down	No Change	Down	No Change	0.646107	-0.630154	0.00358224	1.10583	0.14513	1	0.53939	-0.8906	1.16253e-05	1.0012	0.00173642	1	1.34963	0.432564	0.0533778	35.2007	37.0282	39.0664	37.0097	42.5168	42.8898	41.6869	21.8896	26.9869	23.6142	23.3808	49.9249	49.0082	51.2825	51.5253	49.9214	48.951	22.5635	30.5614	30.7241	24.1718
Cluster IV	433	Slamf9	SLAM family member 9	Down	No Change	Down	No Change	0.303682	-1.71937	0.000512021	1.05301	0.0745152	1	0.185938	-2.4271	2.37325e-07	0.927643	-0.108359	1	3.98976	1.9963	3.66622e-05	12.1955	11.2919	10.817	16.4581	11.3074	9.54911	10.8503	0.923688	7.03322	4.28424	1.62909	44.2312	44.3954	48.296	43.3492	37.9473	45.7165	6.69277	11.3887	10.4808	5.36176
Cluster IV	434	Slc25a12	solute carrier family 25 (mitochondrial carrier, Aralar), member 12	Down	No Change	Down	No Change	0.457617	-1.12779	5.95853e-05	1.29265	0.370326	1	0.3468	-1.52782	6.50106e-09	1.00273	0.00393611	1	2.05262	1.03747	0.000178817	16.0073	20.8506	15.043	25.1064	20.9444	20.1423	23.2656	6.47683	11.0178	8.91984	5.23414	35.0057	35.3259	36.219	34.2321	34.3432	38.2651	12.6301	12.2617	12.8418	11.5179
Cluster IV	435	Slc25a23	solute carrier family 25 (mitochondrial carrier; phosphate carrier), member 23	Down	No Change	Down	No Change	0.25157	-1.99097	6.9503e-06	0.868437	-0.203508	1	0.136137	-2.87687	4.35232e-11	1.01247	0.0178837	1	1.11186	0.15298	0.817673	17.3297	20.0594	17.5816	15.4566	19.3599	16.3798	12.4511	7.47759	4.31869	5.51038	1.10753	24.0569	16.3319	20.7316	16.1509	27.4782	18.2598	2.91825	2.27526	2.79244	3.08613
Cluster IV	436	Slc30a4	solute carrier family 30 (zinc transporter), member 4	Down	No Change	Down	No Change	0.345848	-1.53179	6.47906e-14	1.01593	0.0227949	1	0.293949	-1.76636	5.10479e-18	0.844593	-0.243672	1	1.00057	0.000824703	1	94.0959	94.1653	85.8219	105.24	95.6567	78.7716	91.5947	34.3465	22.4164	31.6132	37.9968	84.741	102.743	86.7594	79.4768	76.4367	75.7027	27.0799	28.7375	32.7627	18.8806
Cluster IV	437	Smarca2	SWI/SNF related, matrix associated, actin dependent regulator of chromatin, subfamily a, member 2	Down	No Change	Down	No Change	0.505468	-0.98431	1.0061e-05	0.810794	-0.302593	1	0.538328	-0.893443	0.000123047	0.954859	-0.066641	1	1.36294	0.446725	0.0789322	115.866	120.53	103.643	74.6262	90.7658	104.912	97.2899	58.4994	62.4122	47.8439	60.4063	160.597	154.459	148.402	143.573	160.303	138.663	60.0504	77.0435	71.3554	124.2
Cluster IV	438	Socs5	suppressor of cytokine signaling 5	Down	No Change	Down	No Change	0.479095	-1.06162	0.000122878	0.860191	-0.21727	1	0.476015	-1.07092	0.00015073	0.925095	-0.112327	1	1.50424	0.589034	0.0518819	42.9238	41.8904	34.0566	27.5066	30.3951	35.2096	43.2186	14.2395	21.9619	21.0844	18.6323	62.1794	56.3965	60.2392	44.8606	44.3303	76.2218	34.7274	23.058	31.8936	23.7969
Cluster IV	439	Spns3	spinster homolog 3 (Drosophila)	Down	No Change	Down	No Change	0.389879	-1.3589	1.00576e-10	0.834081	-0.26174	1	0.363094	-1.46158	2.14871e-11	0.969478	-0.0447197	1	0.240056	-2.05856	1.93064e-21	130.091	143.84	106.819	110.843	83.9789	112.782	115.826	47.0469	42.7987	56.708	51.3553	31.8256	31.0292	28.5324	34.1625	20.9842	33.4351	9.33051	11.2601	13.5209	10.1122
Cluster IV	440	Srpk2	serine/arginine-rich protein specific kinase 2	Down	No Change	Down	No Change	0.487466	-1.03663	2.20572e-07	0.921438	-0.11804	1	0.494486	-1.016	6.05398e-07	0.911681	-0.133398	1	1.26809	0.342659	0.153936	55.5116	64.1565	47.8108	43.9363	53.1828	52.4438	56.1925	34.7233	24.6789	24.2151	25.2205	67.3106	70.1052	74.9624	65.9995	68.9913	58.6346	39.758	35.8848	29.4419	34.9287
Cluster IV	441	Stat5b	signal transducer and activator of transcription 5B	Down	No Change	Down	No Change	0.457676	-1.1276	2.48455e-10	0.908385	-0.138624	1	0.561113	-0.833636	9.56452e-06	0.94573	-0.0805001	1	1.13815	0.186695	0.438995	76.8841	85.9665	93.0793	85.8745	64.1456	80.052	79.9095	34.0614	36.2568	41.1582	44.6915	97.6558	88.8348	104.798	83.2367	98.751	93.5017	45.0495	59.3744	53.0219	60.4778
Cluster IV	442	Tecpr1	tectonin beta-propeller repeat containing 1(Tecpr1)	Down	No Change	Down	No Change	0.614329	-0.702916	0.00126922	0.880807	-0.183102	1	0.566487	-0.819884	0.00017203	1.13675	0.18492	1	0.990048	-0.0144302	0.969511	44.5491	52.1945	41.973	42.8571	39.3306	36.804	43.9141	25.8327	34.708	27.0588	26.0134	50.0265	40.1666	47.1364	51.9864	52.0103	52.121	22.8342	28.4247	28.2884	24.1718
Cluster IV	443	Tecpr2	tectonin beta-propeller repeat containing 2(Tecpr2)	Down	No Change	Down	No Change	0.440227	-1.18368	0.000274424	0.803087	-0.316372	1	0.480109	-1.05857	0.00291569	1.11595	0.158266	1	0.746866	-0.421079	0.279496	21.8567	28.3843	18.8533	12.2449	16.5638	21.009	24.1609	9.99051	12.38	7.25509	10.9192	15.8471	18.0911	17.6605	18.4243	21.9382	17.2242	7.98458	9.13195	9.32119	6.57814
Cluster IV	444	Tlr12	toll-like receptor 12	Down	No Change	Down	No Change	0.321134	-1.63875	0.000109433	1.1284	0.174272	1	0.31872	-1.64964	7.36088e-05	0.830601	-0.267773	1	2.08232	1.05819	0.0147866	4.93183	6.68812	9.95736	8.92465	7.44915	7.91409	8.18395	2.12142	3.54363	2.01369	1.54361	16.5743	13.4178	14.9652	11.245	10.8211	15.2706	4.61358	3.6602	5.83004	4.9831
Cluster IV	445	Tm6sf1	transmembrane 6 superfamily member 1	Down	No Change	Down	No Change	0.196106	-2.3503	4.01729e-05	0.704322	-0.505692	1	0.266694	-1.90674	0.00160173	1.0082	0.0117756	1	1.48617	0.571601	0.417967	8.7499	14.0587	6.42344	5.01488	5.17663	7.45486	9.79706	0.923688	4.1197	2.05731	0.520317	13.8216	16.0636	13.5672	13.3481	14.1026	16.357	5.15737	2.90096	2.72624	4.64776
Cluster IV	446	Tmem66	transmembrane protein 66	Down	No Change	Down	No Change	0.248633	-2.00791	0.00063856	1.15771	0.211276	1	0.245841	-2.0242	0.000781236	1.19069	0.251796	1	1.59474	0.673318	0.325786	2.61988	7.28152	11.6925	9.81761	7.40255	8.05199	8.06926	2.74782	0.517113	1.4406	2.43558	9.86853	9.10852	15.4738	17.5654	11.2178	12.2418	3.53585	2.0972	2.155	3.48582
Cluster IV	447	Tmem71	transmembrane protein 71	Down	No Change	Down	No Change	0.541014	-0.886261	0.000348782	0.989866	-0.0146952	1	0.411115	-1.28239	2.23071e-07	1.13596	0.183909	1	0.388874	-1.36263	1.15746e-08	59.7357	56.8478	49.4652	63.3026	53.9321	51.3776	50.5392	28.1706	34.3333	34.7585	22.4975	20.6141	21.8917	22.0535	24.4252	20.6552	28.2519	7.37558	8.3183	7.91639	11.7654
Cluster IV	448	Tnfrsf19	tumor necrosis factor receptor superfamily, member 19	Down	No Change	Down	No Change	0.586902	-0.768808	0.0016011	1.05279	0.0742173	1	0.300429	-1.7349	2.98228e-14	0.975525	-0.0357496	1	0.276473	-1.85479	3.38551e-16	93.141	77.8492	97.6147	92.0191	101.095	96.9366	86.9983	60.0091	35.8392	64.6852	49.6432	29.2277	18.5973	26.4158	25.304	21.5556	25.5662	7.19965	7.21406	6.55327	8.75848
Cluster IV	449	Trove2	TROVE domain family, member 2	Down	No Change	Down	No Change	0.294083	-1.7657	0.000110874	1.11186	0.152979	1	0.25488	-1.97211	1.81498e-05	0.682899	-0.550256	1	1.04158	0.0587681	0.938176	6.53107	8.80211	9.56973	11.9994	9.95836	6.16826	8.79689	2.12142	2.26129	1.97371	3.39321	9.3445	7.65403	8.9408	5.4491	6.91737	5.34416	2.62298	1.14505	2.84147	2.18529
Cluster IV	450	Tsc1	tuberous sclerosis 1	Down	No Change	Down	No Change	0.638187	-0.647948	0.000154049	0.932799	-0.100361	1	0.643247	-0.636556	0.00038357	0.945562	-0.0807556	1	0.908038	-0.139175	0.536536	89.3987	100.129	95.8465	76.6711	80.4935	95.0688	102.697	64.099	57.7889	59.2257	61.7083	80.9774	89.2491	88.9043	76.0985	86.0156	82.9125	62.8973	54.3045	51.5681	53.4666
Cluster IV	451	Ttbk2	tau tubulin kinase 2	Down	No Change	Down	No Change	0.408876	-1.29027	7.32409e-06	0.892479	-0.16411	1	0.26824	-1.8984	1.537e-11	0.979309	-0.0301642	1	0.678442	-0.559703	0.0910839	46.4997	51.8682	44.2952	34.9487	51.0844	41.3385	42.3886	28.5829	10.3963	19.7988	18.9792	26.8541	37.4768	32.4537	32.3453	34.1099	28.3263	8.12483	9.88996	7.82323	8.75848
Cluster IV	452	Utrn	utrophin	Down	No Change	Down	No Change	0.445454	-1.16665	3.48397e-08	0.839709	-0.252039	1	0.569443	-0.812377	0.000559841	1.06618	0.0924464	1	0.532887	-0.908097	4.07192e-05	228.28	203.932	164.713	125.022	155.755	185.858	201.68	101.662	90.5819	72.8962	89.383	120.64	112.96	84.4867	118.518	112.282	108.333	59.8179	55.9739	49.4229	76.2834
Cluster IV	453	Vwa8	von Willebrand factor A domain containing 8(Vwa8)	Down	No Change	Down	No Change	0.350385	-1.51299	2.47113e-09	0.981212	-0.0273626	1	0.470254	-1.08849	7.52816e-05	1.0745	0.103671	1	0.707326	-0.499554	0.098272	38.1161	61.2748	37.6626	36.1772	49.3233	46.7791	47.022	12.6086	20.5027	16.2985	14.6011	31.9879	36.9693	27.9821	32.0209	35.1123	37.0251	18.7594	15.6474	12.8418	13.5164
Cluster IV	454	Wdr35	WD repeat domain 35	Down	No Change	Down	No Change	0.336687	-1.57052	0.0091489	0.956083	-0.0647926	1	0.312737	-1.67698	0.00861562	1.1027	0.141034	1	0.860497	-0.216759	0.792384	5.38255	9.04194	9.01702	10.1112	6.39199	7.97565	5.40417	4.45817	0.840154	3.85291	1.35159	6.72933	6.06731	7.37204	7.05748	5.54512	9.63782	1.88603	1.44924	2.68947	2.36719
Cluster IV	455	Wdr47	WD repeat domain 47	Down	No Change	Down	No Change	0.577689	-0.791636	0.00295504	0.923299	-0.11513	1	0.554217	-0.851476	0.00171738	0.977479	-0.0328617	1	1.17018	0.226727	0.488242	30.3136	31.3291	23.0305	17.0131	27.7264	29.9401	29.5515	17.0595	16.4125	15.58	16.1546	34.1434	31.5278	33.4095	35.7995	29.3912	31.6562	17.0321	18.5582	17.81	19.8062
Cluster IV	456	Zbtb4	zinc finger and BTB domain containing 4	Down	No Change	Down	No Change	0.640252	-0.643288	0.00146698	0.857887	-0.221141	1	0.56775	-0.816672	2.28823e-05	0.984897	-0.0219547	1	2.2487	1.16909	2.59168e-10	53.4257	55.6585	43.806	44.532	42.2225	49.1639	38.9564	28.1193	43.548	30.0914	28.7475	120.124	115.337	108.36	112.61	115.78	110.238	61.4702	63.8198	69.4554	65.5141
Cluster IV	457	Zfp217	zinc finger protein 217	Down	No Change	Down	No Change	0.544919	-0.875887	5.69336e-07	1.01252	0.0179491	1	0.561377	-0.832958	3.8268e-06	0.980903	-0.027817	1	1.24691	0.318359	0.126479	135.777	161.583	163.537	182.109	145.896	137.595	156.627	69.3059	85.9107	88.675	90.9687	185.322	195.471	193.914	175.825	189.785	198.12	104.695	120.047	112.531	92.8835
Cluster IV	458	Zfp318	zinc finger protein 318	Down	No Change	Down	No Change	0.607412	-0.719252	0.00605328	0.801113	-0.319922	1	0.530932	-0.9134	0.000320028	0.900848	-0.150645	1	2.47936	1.30997	3.45697e-08	84.5687	80.1165	65.8974	68.3742	60.3254	57.11	60.4794	28.7726	43.9214	49.322	64.7225	173.02	203.994	194.705	156.925	168.361	189.741	97.3995	78.0488	96.2324	133.033
Cluster IV	459	Zfp354c	zinc finger protein 354C	Down	No Change	Down	No Change	0.317465	-1.65533	7.16041e-05	0.990743	-0.0134171	1	0.223835	-2.15949	4.54138e-07	1.05593	0.0785185	1	0.461021	-1.1171	0.0120642	24.1637	20.1905	21.5386	25.0287	24.2803	23.0036	14.7301	11.7987	2.76489	6.73168	6.57705	10.3319	8.83021	11.2036	11.3631	10.5903	10.1135	1.88603	1.96612	3.33057	1.85861
Cluster IV	460	Zfp395	zinc finger protein 395	Down	No Change	Down	No Change	0.520373	-0.942383	0.000607095	0.982885	-0.0249061	1	0.532517	-0.909101	0.00163501	1.08994	0.124251	1	1.37396	0.458343	0.137802	44.1232	37.545	41.1721	41.0983	35.7643	40.9814	43.1396	25.0631	10.4712	26.9582	22.7205	55.7573	60.1895	52.8401	61.3732	62.8927	59.7025	24.7731	29.8096	32.6229	32.6234
Cluster IV	461	Zfp61	zinc finger protein 61	Down	No Change	Down	No Change	0.431731	-1.21179	0.00235839	0.901849	-0.149042	1	0.420487	-1.24987	0.0028393	0.879356	-0.185481	1	0.803626	-0.315404	0.528994	22.295	24.4308	13.5781	17.7383	22.784	19.1881	12.7964	11.2776	11.5804	6.96188	4.87611	16.3204	17.7813	14.3559	15.6612	11.4779	15.4651	4.85718	8.58416	6.87567	6.83553
Cluster IV	462	Zfp629	zinc finger protein 629	Down	No Change	Down	No Change	0.51638	-0.953494	0.000214499	0.889533	-0.16888	1	0.524539	-0.930879	0.00084028	0.987108	-0.0187194	1	0.485892	-1.04129	4.80663e-05	34.9971	49.0965	44.2059	39.4888	34.7758	41.9319	35.9719	18.5888	25.1236	20.0254	24.5899	22.2222	17.8518	22.2525	15.7283	22.3208	23.4801	12.1257	11.1661	11.9886	8.29816
Cluster IV	463	Zfp839	zinc finger protein 839(Zfp839)	Down	No Change	Down	No Change	0.426847	-1.22821	0.000562485	0.763915	-0.388516	1	0.383488	-1.38275	0.000101032	0.891683	-0.165396	1	1.35441	0.437669	0.298676	24.3251	24.8091	22.0583	14.2084	23.5935	21.749	12.9542	7.27205	8.8683	9.25182	15.1152	32.6457	33.8626	29.9231	25.8236	39.5593	20.6086	8.863	14.9771	10.7554	14.6969
Cluster IV	464	Znrd1	zinc ribbon domain containing, 1	Down	No Change	Down	No Change	0.333981	-1.58216	0.000808093	1.28219	0.35861	1	0.313666	-1.6727	0.000641216	1.13005	0.176389	1	0.930116	-0.104518	0.88381	13.3353	13.1401	15.3218	18.3846	14.7597	18.788	19.5325	7.39317	1.10915	3.71236	6.38255	12.3462	12.802	13.7269	18.52	12.8451	12.5676	3.5703	3.39805	3.82826	5.44466
Cluster V	465	1110004E09Rik	RIKEN cDNA 1110004E09 gene	Down	No Change	No Change	No Change	0.301907	-1.72782	0.000173434	1.02838	0.0403695	1	0.434025	-1.20415	0.0280333	1.25948	0.332828	1	0.634391	-0.656555	0.224273	22.449	19.7491	13.1624	8.80255	29.0779	21.4572	16.5677	7.70759	2.90492	8.32858	3.32012	11.4146	11.641	12.0562	18.3012	11.9881	13.9364	4.85718	4.42563	5.08473	5.93716
Cluster V	466	1700030K09Rik	RIKEN cDNA 1700030K09 gene	Down	No Change	No Change	No Change	0.228498	-2.12975	2.63967e-08	0.747979	-0.418931	1	0.564419	-0.825162	0.109754	0.817139	-0.291347	1	1.35093	0.433954	0.371633	14.7471	14.8264	23.5587	13.9963	13.5272	11.1755	14.2862	2.74782	3.04372	3.39492	6.98711	19.3493	21.1827	31.2535	14.6345	22.5146	21.5104	10.3258	10.92	13.158	19.6107
Cluster V	467	1810043G02Rik	RIKEN cDNA 1810043G02 gene	Down	No Change	No Change	No Change	0.258052	-1.95427	0.0096736	1.44528	0.531349	1	0.48441	-1.0457	0.32891	0.936423	-0.0947677	1	2.10035	1.07063	0.169967	1.28635	2.63816	3.06926	4.7386	0.944328	2.19521	5.61383	0.923688	0.517113	0.72454	0.220515	5.55987	4.82438	4.32913	4.85994	3.30309	5.61174	2.71279	1.10795	3.6309	2.0368
Cluster V	468	2310044G17Rik	RIKEN cDNA 2310044G17 gene	Down	No Change	No Change	No Change	0.532955	-0.907914	0.00664863	1.00195	0.0028117	1	0.756902	-0.401821	0.496782	1.00465	0.00669975	1	0.894267	-0.161223	0.719445	34.1131	36.1492	37.4107	41.6854	29.4875	34.871	37.8021	17.4583	8.22713	22.8606	27.9571	29.727	35.2554	31.3063	31.7512	34.1099	30.8757	26.9753	23.7592	22.8519	23.5803
Cluster V	469	2810417H13Rik	RIKEN cDNA 2810417H13 gene	Down	No Change	No Change	No Change	0.387956	-1.36603	5.26547e-07	1.23592	0.305582	1	1.31502	0.395084	0.45817	1.08369	0.115952	1	0.333166	-1.58569	1.04955e-08	99.8372	122.75	160.423	232.722	124.742	139.853	133.856	40.3658	39.9909	54.8966	62.8568	41.1391	51.8517	34.6097	45.0918	44.7461	48.4356	76.599	56.3918	42.7838	47.9526
Cluster V	470	4930422G04Rik	RIKEN cDNA 4930422G04 gene	Down	No Change	No Change	No Change	0.512607	-0.964074	0.000763584	0.91572	-0.127022	1	1.14425	0.194397	0.785243	0.957421	-0.0627739	1	0.447801	-1.15907	3.51145e-05	54.2638	76.6501	33.4879	42.1232	55.4443	53.5482	49.6032	27.7853	36.5578	25.285	22.7205	25.8172	25.8912	21.8999	26.5047	23.5247	20.4426	32.3935	23.5761	29.1943	27.1367
Cluster V	471	4930579G24Rik	RIKEN cDNA 4930579G24 gene	Down	No Change	No Change	No Change	0.416579	-1.26334	0.00123947	1.03568	0.0505714	1	0.740685	-0.433068	0.589908	1.0662	0.0924827	1	0.337224	-1.56822	4.5542e-05	23.2312	27.7353	15.2656	18.1539	26.3958	24.1289	22.7784	4.84233	13.354	10.9166	7.65733	7.32645	7.97893	7.01702	8.45828	6.91737	8.42256	7.10861	3.95821	5.50029	5.46941
Cluster V	472	4933412E12Rik	RIKEN cDNA 4933412E12 gene	Down	No Change	No Change	No Change	0.439969	-1.18453	0.00362512	1.02358	0.0336204	1	0.514217	-0.959551	0.039817	1.17152	0.228376	1	1.03689	0.0522593	0.935215	9.47502	9.36831	10.3352	9.92121	10.915	10.6202	8.36648	3.84646	2.16917	5.24989	5.83746	11.2312	8.91333	10.1103	11.199	11.682	12.5676	5.78851	4.4924	5.04796	5.40259
Cluster V	473	Acbd6	acyl-Coenzyme A binding domain containing 6	Down	No Change	No Change	No Change	0.551595	-0.858319	0.0086906	0.926654	-0.109897	1	0.743224	-0.42813	0.427547	1.1079	0.147827	1	0.936253	-0.0950289	0.8344	17.3297	19.9308	18.1441	15.9302	19.1122	16.4598	16.95	11.7106	6.47558	13.9359	8.60753	16.2002	18.3719	17.3005	18.3012	18.0535	21.114	12.8122	15.4569	11.8709	11.2568
Cluster V	474	Acot7	acyl-CoA thioesterase 7	Down	No Change	No Change	No Change	0.259184	-1.94795	1.57824e-05	1.01946	0.0278043	1	0.527681	-0.922261	0.133644	1.04733	0.0667126	1	0.797616	-0.326233	0.593868	12.301	13.0004	14.0501	6.73419	14.9768	16.4598	15.3196	3.51368	2.62978	5.46676	1.96482	9.97507	8.7068	12.6999	11.8428	14.1995	6.83195	4.12147	5.92804	5.13009	6.88997
Cluster V	475	Acsf2	acyl-CoA synthetase family member 2	Down	No Change	No Change	No Change	0.617879	-0.694604	0.00227793	0.959759	-0.0592555	1	0.740802	-0.43284	0.15456	0.978829	-0.0308713	1	0.938893	-0.090967	0.776918	82.032	94.2716	65.352	70.7349	86.287	76.8509	75.3612	41.9942	63.5987	54.1176	39.357	71.0185	85.2937	70.5768	78.3395	73.3198	70.4205	43.6384	61.6187	55.8438	62.996
Cluster V	476	Acsf3	acyl-CoA synthetase family member 3	Down	No Change	No Change	No Change	0.439947	-1.1846	0.000564331	0.942935	-0.0847703	1	0.670617	-0.576439	0.263144	1.05787	0.0811646	1	1.06713	0.0937313	0.854227	14.7471	16.3704	12.2477	11.2064	13.3469	14.2006	15.7636	8.41596	6.74334	6.16707	4.09316	16.723	15.8911	13.663	16.1236	17.2067	15.6262	7.02987	10.575	11.0447	12.7207
Cluster V	477	Adat2	adenosine deaminase, tRNA-specific 2, TAD2 homolog (S. cerevisiae)	Down	No Change	No Change	No Change	0.241188	-2.05177	0.00378392	1.33714	0.419147	1	0.325856	-1.61769	0.0470897	0.83247	-0.26453	1	1.06141	0.085978	0.938343	1.59428	4.06232	6.84531	5.47616	5.5237	6.58318	4.71848	1.89142	0.517113	1.07106	0.520317	5.31582	2.336	5.61902	5.22785	2.0622	3.75355	2.24897	0.95091	1.775	0.77339
Cluster V	478	Aes	amino-terminal enhancer of split	Down	No Change	No Change	No Change	0.589148	-0.763298	0.000385582	1.13107	0.17769	1	0.697006	-0.520758	0.0438269	1.0664	0.0927466	1	1.59195	0.670796	0.00200363	81.3305	92.437	80.7876	75.2922	95.4016	122.904	90.2973	43.9162	59.8794	49.15	47.0044	130.318	131.098	143.832	143.06	163.767	125.34	71.0024	107.719	96.4653	101.423
Cluster V	479	Ahi1	Abelson helper integration site	Down	No Change	No Change	No Change	0.505846	-0.98323	0.00256542	0.85488	-0.226206	1	0.756967	-0.401698	0.494446	0.95133	-0.0719825	1	0.835212	-0.259786	0.524626	18.3714	17.132	15.043	12.1043	13.7627	18.788	12.9542	7.6611	6.39697	9.00465	11.0171	14.1041	13.5551	14.5524	12.9789	14.6739	12.5069	12.5416	10.7852	9.71346	9.55786
Cluster V	480	Alms1	Alstrom syndrome 1 homolog (human)	Down	No Change	No Change	No Change	0.503314	-0.99047	7.68697e-05	0.87152	-0.198394	1	0.780652	-0.357248	0.429702	0.942639	-0.0852234	1	0.464061	-1.10761	8.93371e-06	137.706	165.584	92.6843	78.9639	119.098	141.183	120.877	69.9752	73.3784	64.6852	57.6759	61.4819	69.8257	52.4409	50.9585	72.9295	49.3251	51.2366	53.5032	38.0718	48.4377
Cluster V	481	Anln	anillin, actin binding protein (scraps homolog, Drosophila)	Down	No Change	No Change	No Change	0.577759	-0.79146	0.00138251	0.995985	-0.00580471	1	1.18278	0.242176	0.665971	1.05616	0.0788322	1	0.203227	-2.29883	6.36296e-23	107.949	122.678	94.2984	83.1734	111.315	124.269	112.733	57.7972	84.9907	51.973	55.5339	23.1785	27.1316	15.717	24.02	23.4583	22.2487	24.6328	29.9493	22.4523	27.0847
Cluster V	482	Antxr2	anthrax toxin receptor 2	Down	No Change	No Change	No Change	0.393095	-1.34705	0.00115852	0.989431	-0.0153284	1	0.585016	-0.773453	0.159645	0.968004	-0.0469151	1	2.64975	1.40585	0.000523333	16.2681	11.3698	18.8802	18.9149	16.8446	12.9669	12.6434	5.94586	1.82033	6.33064	10.2725	40.1034	48.1745	35.0212	36.7764	37.5086	45.0649	28.0371	19.8096	27.5934	20.7219
Cluster V	483	Ap2a2	adaptor protein complex AP-2, alpha 2 subunit	Down	No Change	No Change	No Change	0.659903	-0.599675	0.00677166	1.01816	0.0259705	1	0.785449	-0.34841	0.271643	1.02191	0.0312724	1	1.51538	0.599677	0.00487467	42.5885	38.8677	42.6321	44.6775	38.1533	40.2316	45.3965	21.2681	35.6206	23.5439	28.7475	62.001	61.4551	64.5941	58.4349	69.6787	64.0643	46.2281	51.4975	51.3511	47.8573
Cluster V	484	Arap2	centaurin, delta 1	Down	No Change	No Change	No Change	0.567448	-0.81744	1.91204e-05	1.02905	0.0413111	1	0.727677	-0.458629	0.0582515	1.00347	0.00499227	1	1.41565	0.501466	0.0148282	152.967	121.214	133.306	156.542	141.769	125.19	135.598	76.2391	64.7361	76.0573	91.2636	229.702	170.562	176.6	203.963	176.12	198.777	150.573	120.121	135.998	152.998
Cluster V	485	Arhgap19	Rho GTPase activating protein 19	Down	No Change	No Change	No Change	0.436606	-1.19559	1.58385e-06	1.02043	0.029176	1	1.01569	0.0224624	0.985932	1.16405	0.219156	1	0.250129	-1.99925	1.28939e-15	110.658	142.289	100.738	96.4519	140.079	138.925	105.754	35.3375	57.3111	56.1494	57.0825	31.9879	37.75	18.7243	34.5292	35.4005	33.0374	29.3818	33.9731	26.4705	29.963
Cluster V	486	Arhgap33	Rho GTPase activating protein 33(Arhgap33)	Down	No Change	No Change	No Change	0.522436	-0.936674	0.000282492	0.955192	-0.0661369	1	0.689022	-0.537378	0.117134	0.856794	-0.22298	1	0.794052	-0.332695	0.282684	65.2759	80.6234	41.3054	44.9267	57.6162	68.3582	67.5127	30.0425	34.5176	35.597	30.2279	54.6399	51.1074	42.8969	40.4345	44.5879	42.3321	24.5676	35.4619	36.6964	39.824
Cluster V	487	Arhgef11	Rho guanine nucleotide exchange factor (GEF) 11	Down	No Change	No Change	No Change	0.605091	-0.724776	0.000119126	0.871254	-0.198835	1	0.7058	-0.502669	0.0232944	0.983983	-0.0232951	1	1.2079	0.272505	0.219763	72.6414	69.2029	63.7501	62.6169	59.2363	60.2089	56.7648	33.9575	37.8401	41.403	52.666	86.3614	79.8346	82.1416	71.103	90.8784	82.3873	64.2519	54.7398	55.2137	59.4904
Cluster V	488	Atad2	ATPase family, AAA domain containing 2	Down	No Change	No Change	No Change	0.530174	-0.915463	5.21696e-05	0.948713	-0.0759561	1	0.917807	-0.123738	0.843179	0.967198	-0.0481161	1	0.45561	-1.13413	3.65575e-07	340.746	381.193	263.33	223.775	400.652	333.148	288.732	183.48	219.123	152.585	141.282	155.906	159.833	133.151	146.305	155.039	132.821	143.085	131.901	122.688	151.646
Cluster V	489	Atad5	ATPase family, AAA domain containing 5	Down	No Change	No Change	No Change	0.508153	-0.976665	2.47023e-05	0.952696	-0.0699123	1	0.974737	-0.0369158	0.963675	1.0321	0.0455796	1	0.498468	-1.00443	1.63448e-05	127.013	124.652	88.9327	78.272	121.924	117.983	114.462	55.754	78.6109	52.4516	43.9346	56.6951	63.6526	49.4225	58.2733	58.6242	58.3175	66.5931	53.1149	48.7217	52.2044
Cluster V	490	Ate1	arginine-tRNA-protein transferase 1	Down	No Change	No Change	No Change	0.654152	-0.612302	0.00596257	0.911394	-0.133853	1	0.75748	-0.40072	0.176884	0.968806	-0.045721	1	1.03836	0.0543126	0.864205	56.9519	53.7868	63.8015	65.0034	50.5154	50.9097	45.6728	37.9238	35.2177	30.8778	48.2185	58.6587	59.1166	63.4627	52.0474	64.4754	59.0682	46.628	48.008	39.6751	48.7322
Cluster V	491	Athl1	ATH1, acid trehalase-like 1 (yeast)	Down	No Change	No Change	No Change	0.573969	-0.800955	0.00866514	0.885489	-0.175453	1	0.743293	-0.427998	0.367589	0.964081	-0.0527731	1	1.02019	0.0288358	0.953019	22.8836	22.0226	23.3019	28.0419	16.9243	18.2844	17.2781	14.8035	10.1236	15.8563	11.3999	24.981	23.5955	21.0105	21.6274	24.9403	20.5219	14.4842	18.6571	19.0334	16.7819
Cluster V	492	Atp6v0a1	ATPase, H+ transporting, lysosomal V0 subunit A1	Down	No Change	No Change	No Change	0.539754	-0.889627	8.38077e-05	0.836331	-0.257853	1	0.709324	-0.495483	0.0852981	0.914749	-0.128552	1	2.25757	1.17477	5.62682e-08	30.3136	30.486	36.984	29.1408	21.6018	29.9401	28.3577	13.4075	17.0647	16.2985	23.6001	76.1324	80.7111	63.9467	70.622	63.8224	67.5143	53.0894	52.5758	51.3867	51.7515
Cluster V	493	Bap1	Brca1 associated protein 1	Down	No Change	No Change	No Change	0.583301	-0.777687	0.000300505	0.870438	-0.200186	1	0.664545	-0.589562	0.0176949	0.816776	-0.291988	1	0.92048	-0.119541	0.691406	113.882	104.036	121.345	114.274	87.5625	90.4199	101.485	50.5728	49.8971	79.3844	83.9928	104.389	102.467	105.427	91.1021	79.4732	84.4833	59.3036	72.6278	79.0745	65.6861
Cluster V	494	Bard1	BRCA1 associated RING domain 1	Down	No Change	No Change	No Change	0.523972	-0.932438	0.000348987	0.935344	-0.0964305	1	0.908671	-0.138169	0.846532	0.997421	-0.00372515	1	0.403823	-1.3082	2.31446e-07	95.1724	83.6905	68.173	58.934	83.4295	87.6226	78.0916	51.8538	34.2633	49.4795	36.9698	34.5522	39.9828	25.218	31.5163	42.0398	25.9428	32.6248	35.1824	26.8726	26.1666
Cluster V	495	BC055324	cDNA sequence BC055324	Down	No Change	No Change	No Change	0.385017	-1.37701	0.000130877	0.976415	-0.0344331	1	1.21037	0.275453	0.753117	0.909424	-0.136974	1	0.612943	-0.706174	0.0791404	17.6488	21.5676	21.5386	20.9525	17.2432	19.4897	21.412	6.39486	3.89861	10.0563	10.8238	13.2134	12.5703	11.4493	9.9287	15.0144	8.9218	17.1035	12.8305	17.582	12.5747
Cluster V	496	Brca1	breast cancer 1	Down	No Change	No Change	No Change	0.583591	-0.77697	0.000348902	0.950098	-0.0738511	1	1.20449	0.26842	0.52805	1.05987	0.0838885	1	0.442001	-1.17788	1.58995e-08	141.518	155.963	112.188	98.0047	135.613	140.368	144.975	80.1149	104.193	70.4851	63.9655	61.9254	62.4688	56.6693	58.0682	69.2655	64.5734	81.332	75.9813	59.9466	73.5289
Cluster V	497	Brca2	breast cancer 2	Down	No Change	No Change	No Change	0.507766	-0.977765	0.000591075	0.865312	-0.208707	1	0.870313	-0.200394	0.769972	0.969929	-0.0440496	1	0.487572	-1.03631	0.000247351	80.4191	89.4131	51.7054	45.2202	79.3186	67.6601	63.3899	50.7906	35.6206	37.4095	26.1447	37.6382	41.0154	29.3543	33.065	41.7771	29.9194	34.2242	34.7917	27.7258	28.5845
Cluster V	498	Brip1	BRCA1 interacting protein C-terminal helicase 1	Down	No Change	No Change	No Change	0.503022	-0.991307	7.13536e-05	0.841721	-0.248586	1	1.16541	0.220837	0.707805	1.04259	0.060177	1	0.37755	-1.40526	9.06099e-09	82.2195	90.2736	68.9507	59.3065	72.2104	75.4449	64.0016	32.8429	52.7504	39.5613	36.7666	28.057	40.4941	22.6038	28.44	39.7328	26.8645	40.0902	36.602	31.1949	33.7445
Cluster V	499	Bub1	budding uninhibited by benzimidazoles 1 homolog (S. cerevisiae)	Down	No Change	No Change	No Change	0.511718	-0.966579	1.09749e-05	0.984346	-0.0227623	1	1.25483	0.327487	0.444573	1.02601	0.0370378	1	0.17817	-2.48868	5.19467e-30	89.1603	109.414	88.7065	77.1719	95.539	105.237	99.0954	57.2613	43.9214	45.1711	49.6432	17.8887	20.0808	13.2073	21.8536	15.0144	15.6262	23.7963	22.3495	17.6249	21.8479
Cluster V	500	Bub1b	budding uninhibited by benzimidazoles 1 homolog, beta (S. cerevisiae)	Down	No Change	No Change	No Change	0.542137	-0.883272	0.000765157	1.0615	0.0861002	1	1.03093	0.0439417	0.963295	1.19465	0.256588	1	0.229451	-2.12374	1.69994e-17	308.321	375.19	275.265	223.208	369.475	392.215	372.084	182.878	216.861	170.189	123.106	74.6495	91.6053	53.7308	98.3436	83.6155	80.8388	75.6074	80.6604	62.1691	83.9394
Cluster V	501	Car2	carbonic anhydrase 2	Down	No Change	No Change	No Change	0.240406	-2.05645	0.00260473	1.34621	0.428899	1	0.817998	-0.289831	0.879914	0.94419	-0.0828516	1	0.345727	-1.5323	0.0318429	13.6383	13.7076	16.4529	18.6868	20.3312	14.432	25.1759	4.93531	4.56189	1.74713	2.77626	5.06186	4.04487	6.02196	6.33159	1.07382	6.87407	8.97127	2.84036	3.6309	1.05305
Cluster V	502	Cbx5	chromobox homolog 5 (Drosophila HP1a)	Down	No Change	No Change	No Change	0.573188	-0.802919	1.52935e-05	1.09555	0.131661	1	1.11006	0.150643	0.740788	1.013	0.0186319	1	0.615997	-0.699006	0.000233486	310.089	349.98	323.542	324.109	370.978	397.997	343.716	181.527	200.937	196.399	172.849	197.533	237.245	171.127	187.363	234.471	191.946	265.408	217.54	199.793	214.037
Cluster V	503	Ccdc41	coiled-coil domain containing 41	Down	No Change	No Change	No Change	0.652443	-0.616075	0.000628379	0.928841	-0.106497	1	0.775842	-0.366166	0.131266	0.895141	-0.159814	1	0.649361	-0.622908	0.000487684	83.8758	94.1653	84.467	73.7184	77.7856	85.6465	87.9516	54.3691	59.6682	53.5966	60.7235	55.7821	57.8069	56.8671	57.3374	45.2001	50.0337	49.1845	42.5869	36.9685	47.5851
Cluster V	504	Ccne2	cyclin E2	Down	No Change	No Change	No Change	0.404167	-1.30698	7.74497e-08	1.04718	0.066503	1	1.44058	0.526646	0.171342	1.16184	0.216414	1	0.210615	-2.24732	3.24971e-19	40.7683	43.9364	46.292	41.2808	39.2546	50.7214	51.6492	14.3092	19.6724	21.3764	15.2156	9.51918	9.58957	8.46784	9.5409	10.7484	11.7512	16.449	12.0416	11.2801	13.2058
Cluster V	505	Ccp110	centriolar coiled coil protein 110(Ccp110)	Down	No Change	No Change	No Change	0.590428	-0.760166	0.00122675	1.12959	0.175798	1	0.779056	-0.360201	0.350226	0.947181	-0.0782873	1	0.430385	-1.2163	4.43087e-08	61.8204	91.2922	67.4748	69.229	85.2973	91.8173	85.8896	40.5848	53.044	43.596	36.4172	34.4073	31.4372	29.0828	25.12	36.7319	28.0698	28.0371	21.0684	26.4705	23.0198
Cluster V	506	Cdc25a	cell division cycle 25 homolog A (S. pombe)	Down	No Change	No Change	No Change	0.567511	-0.817279	0.00855094	0.92046	-0.119573	1	0.902949	-0.147283	0.856112	1.13785	0.186313	1	0.499474	-1.00152	0.000670684	50.2545	56.2519	37.2053	36.525	49.5662	47.2802	42.9966	28.3566	38.3228	25.8314	16.2165	23.6072	23.2316	24.9293	25.2419	26.7385	29.684	27.123	23.0976	16.4359	19.7468
Cluster V	507	Cdc45	cell division cycle 45(Cdc45)	Down	No Change	No Change	No Change	0.556999	-0.844255	0.00329586	1.00634	0.00911171	1	1.35357	0.436771	0.353351	1.25788	0.33099	1	0.36154	-1.46777	4.26701e-08	55.7326	71.6704	34.8599	38.6932	63.9616	64.5686	50.4899	26.2939	36.4362	31.8483	25.9118	19.6256	20.7457	18.2809	24.3395	26.3865	23.0564	29.757	26.5983	23.0358	26.4685
Cluster V	508	Cdc6	cell division cycle 6 homolog (S. cerevisiae)	Down	No Change	No Change	No Change	0.388085	-1.36555	1.3228e-07	1.02362	0.0336831	1	1.53402	0.617313	0.0920563	1.1814	0.240493	1	0.318815	-1.64921	4.54053e-10	40.1475	55.7821	35.9825	43.7328	47.8995	49.3523	39.0501	22.9172	13.7139	17.9305	13.6744	15.5548	13.8196	12.668	17.1067	19.2051	13.3654	24.4139	22.0255	20.4125	19.1516
Cluster V	509	Cdca7	cell division cycle associated 7	Down	No Change	No Change	No Change	0.520498	-0.942035	4.41129e-07	1.02942	0.0418271	1	0.971117	-0.0422824	0.946107	1.01073	0.0154024	1	0.806348	-0.310526	0.168529	64.2777	69.3685	62.3634	76.9967	64.1456	62.9434	64.9487	30.4903	42.1895	34.9124	28.4217	50.4179	52.2597	55.3683	46.0128	54.8696	58.8626	52.0388	56.3621	49.4229	46.8192
Cluster V	510	Cdt1	chromatin licensing and DNA replication factor 1	Down	No Change	No Change	No Change	0.641039	-0.641517	0.00308388	1.17682	0.234891	1	0.966143	-0.0496908	0.941774	1.16625	0.221873	1	1.12983	0.176107	0.511155	49.0824	51.5987	35.2476	47.9472	56.7087	53.2625	55.3601	29.2338	27.1097	35.2238	24.5899	54.6077	45.6232	53.3365	57.8743	55.4792	65.7478	49.3543	49.6155	49.5259	49.3336
Cluster V	511	Cecr5	cat eye syndrome chromosome region, candidate 5 homolog (human)	Down	No Change	No Change	No Change	0.370407	-1.43282	8.5189e-05	0.963377	-0.0538276	1	0.585909	-0.77125	0.10848	0.96157	-0.0565358	1	1.04039	0.0571241	0.924996	15.5603	15.3431	12.2477	12.573	13.8632	12.5581	16.4308	5.80516	2.62978	7.49014	5.36546	16.3204	11.7593	16.8104	14.8334	12.0901	16.2406	7.80865	7.28578	10.2381	9.72739
Cluster V	512	Cenpn	centromere protein N	Down	No Change	No Change	No Change	0.588778	-0.764204	0.00324099	1.16235	0.217047	1	1.05407	0.0759694	0.933068	1.00578	0.00832101	1	0.266183	-1.90951	3.3038e-15	31.2399	32.5171	34.2901	41.3561	35.8256	36.1354	38.6432	20.375	16.8424	19.9164	19.8266	9.30486	9.19037	7.59194	9.48496	8.06133	8.68643	11.6742	8.73502	8.54402	7.70667
Cluster V	513	Cep104	centrosomal protein 104(Cep104)	Down	No Change	No Change	No Change	0.621377	-0.686459	0.00894432	0.924806	-0.112778	1	0.777262	-0.363527	0.384389	1.09953	0.136882	1	0.850437	-0.233724	0.454627	51.9357	51.7878	49.7611	41.9	48.6304	50.3052	48.4193	20.2857	44.6596	30.7045	31.5052	44.9968	41.4511	44.0762	46.0128	54.0866	43.4247	36.654	29.1963	38.2458	31.1657
Cluster V	514	Chtf18	CTF18, chromosome transmission fidelity factor 18 homolog (S. cerevisiae)	Down	No Change	No Change	No Change	0.477412	-1.06669	0.00053703	0.95914	-0.0601868	1	1.22641	0.294436	0.679416	0.984541	-0.0224765	1	0.452344	-1.14451	0.000193831	22.8836	26.0948	19.3914	16.9662	22.7227	23.3064	24.4359	7.13503	11.293	13.0732	12.0045	12.6063	9.19037	9.1177	9.36688	10.422	10.6487	12.1257	12.6227	13.0894	12.7207
Cluster V	515	Cit	citron	Down	No Change	No Change	No Change	0.499795	-1.00059	0.000416407	0.959659	-0.0594065	1	1.05666	0.0795084	0.934007	1.13867	0.18735	1	0.30114	-1.73149	2.26537e-10	172.371	232.78	121.878	127.95	158.603	201.896	185.903	84.6012	118.628	83.5644	64.3979	63.666	59.4037	35.6305	50.1531	69.847	60.7084	48.466	62.7786	50.1658	62.1743
Cluster V	516	Clspn	claspin homolog (Xenopus laevis)	Down	No Change	No Change	No Change	0.452201	-1.14496	0.000234077	0.926103	-0.110756	1	0.988196	-0.0171302	0.988953	1.12714	0.172672	1	0.280749	-1.83265	1.66571e-09	306.575	363.025	223.535	201.162	332.379	295.914	273.385	151.14	189.516	125.469	72.3587	93.7225	104.241	52.775	102.924	101.628	78.0639	84.3093	86.2521	69.5351	90.2676
Cluster V	517	Cnn2	calponin 2	Down	No Change	No Change	No Change	0.629898	-0.66681	0.00167404	1.01896	0.0270961	1	0.813989	-0.296919	0.381921	1.02082	0.0297296	1	5.89524	2.55955	3.16305e-40	39.6881	39.968	34.1801	37.8348	35.9458	43.626	37.2496	25.1769	16.9972	26.0616	27.3588	211.89	230.82	228.461	224.166	236.468	224.512	138.225	176.699	209.972	203.531
Cluster V	518	Cpd	carboxypeptidase D	Down	No Change	No Change	No Change	0.516536	-0.953059	0.00383429	1.17974	0.238467	1	1.24215	0.312836	0.661826	1.01915	0.027366	1	0.584698	-0.774236	0.0213489	26.4769	28.8059	25.5299	33.0715	35.6527	33.0476	25.3485	12.4276	8.15834	15.3208	19.7398	16.2683	19.1716	11.808	17.8997	14.92	15.3264	18.6561	23.1594	15.3032	21.1327
Cluster V	519	Ctps	cytidine 5'-triphosphate synthase	Down	No Change	No Change	No Change	0.612136	-0.708075	0.00686387	1.08093	0.112272	1	1.16872	0.224924	0.689026	1.14323	0.193114	1	0.842225	-0.247722	0.426082	37.8231	46.2037	34.0773	30.13	45.4577	42.4859	52.1413	18.9093	28.7372	25.3553	23.3808	30.7404	34.5879	34.1379	36.9256	44.3303	32.4663	40.73	38.5582	36.6964	39.016
Cluster V	520	Cul7	cullin 7	Down	No Change	No Change	No Change	0.448802	-1.15585	0.00174169	0.800955	-0.320206	1	0.623253	-0.682111	0.178099	1.11855	0.161632	1	0.870631	-0.199866	0.686866	14.2094	22.0226	10.8537	8.03416	15.9272	13.6711	12.6434	6.23214	6.53822	8.81079	6.57705	12.7575	15.4214	12.8129	16.0614	13.8908	15.8975	8.56035	6.80847	9.32119	9.36235
Cluster V	521	Dars2	aspartyl-tRNA synthetase 2 (mitochondrial)	Down	No Change	No Change	No Change	0.536662	-0.897914	0.00312444	0.835588	-0.259137	1	0.782872	-0.353151	0.529085	1.0155	0.0221833	1	0.709149	-0.495839	0.134726	20.9168	16.7537	20.7511	15.0434	15.5802	16.6826	17.7788	8.24468	11.8924	10.8318	10.8238	14.4671	12.4935	14.4615	15.4151	12.3299	14.318	9.07092	12.9121	9.63255	11.6206
Cluster V	522	Dbi	diazepam binding inhibitor	Down	No Change	No Change	No Change	0.33988	-1.5569	0.000936177	1.31713	0.397395	1	0.816222	-0.292966	0.791452	1.03652	0.0517443	1	1.24755	0.319102	0.60688	8.98829	5.39747	17.924	22.356	8.96375	11.7283	13.709	4.45817	2.40378	4.09159	3.67195	10.7927	11.9508	17.572	11.245	14.92	15.6262	13.9712	11.0795	9.35184	9.47
Cluster V	523	Dek	DEK oncogene (DNA binding)	Down	No Change	No Change	No Change	0.59504	-0.748941	0.00670814	1.05901	0.0827172	1	0.958201	-0.0616002	0.941799	1.05521	0.0775301	1	0.394227	-1.3429	1.06898e-07	1001.55	1202.91	868.799	739.893	1222.17	1187.7	1189.7	727.364	741.503	628.077	341.315	415.108	400.636	395.803	468.27	424.645	385.523	381.569	381.756	355.137	429.411
Cluster V	524	Dennd4a	DENN/MADD domain containing 4A	Down	No Change	No Change	No Change	0.658657	-0.602401	0.00237538	0.930619	-0.103737	1	0.76501	-0.38645	0.13203	0.997696	-0.00332773	1	1.77963	0.831581	7.58867e-06	161.931	138.675	118.157	122.641	125.836	141.74	129.386	91.2065	99.944	81.5568	95.0446	251.094	287.687	206.479	253.408	264.421	225.708	191.871	178.288	171.331	218.67
Cluster V	525	Depdc1b	DEP domain containing 1B	Down	No Change	No Change	No Change	0.520472	-0.942106	0.00661406	1.01659	0.0237391	1	0.9959	-0.0059277	0.998625	0.95316	-0.0692099	1	0.206454	-2.27611	1.88309e-12	38.2428	54.3048	27.9975	32.5708	42.6603	48.4252	39.7334	17.6149	24.0635	26.2458	15.7111	9.6059	9.72683	5.54285	9.23762	6.56538	7.89855	7.56382	10.4563	6.74573	8.26104
Cluster V	526	Dhx58	DEXH (Asp-Glu-X-His) box polypeptide 58	Down	No Change	No Change	No Change	0.483203	-1.0493	0.00568471	0.987443	-0.018231	1	0.538661	-0.892551	0.0296128	0.944969	-0.0816617	1	2.50508	1.32486	0.000147453	11.9161	6.37164	11.4186	11.8625	10.2527	9.16745	7.82877	3.92965	5.0225	4.51686	5.65907	28.8524	21.1827	24.4109	30.9371	17.7959	21.612	11.9559	17.3958	12.6751	11.4313
Cluster V	527	Dna2	DNA replication helicase/nuclease 2(Dna2)	Down	No Change	No Change	No Change	0.539229	-0.891031	0.00518591	0.956376	-0.0643502	1	1.01006	0.0144368	0.995853	0.998625	-0.00198547	1	0.4234	-1.23991	3.85355e-05	30.7159	45.007	24.1689	21.3348	33.1471	37.6227	35.2689	17.7091	22.5933	17.4568	14.0448	15.198	15.6846	11.4027	13.6973	13.7914	14.7342	15.0526	14.5468	12.7327	14.6115
Cluster V	528	Dnahc8	dynein, axonemal, heavy chain 8	Down	No Change	No Change	No Change	0.525075	-0.929406	8.36069e-06	0.827184	-0.273719	1	0.752572	-0.410099	0.179781	0.823448	-0.280251	1	0.471671	-1.08415	1.8135e-07	387.87	388.759	305.733	246.449	255.952	373.947	317.393	166.418	196.818	195.652	198.858	191.31	186.465	132.739	134.1	152.461	133.816	130.48	112.937	114.76	154.077
Cluster V	529	Dnajb4	DnaJ (Hsp40) homolog, subfamily B, member 4	Down	No Change	No Change	No Change	0.372554	-1.42448	0.00357251	0.814911	-0.295285	1	0.423304	-1.24023	0.0237123	1.00521	0.00749754	1	0.905191	-0.143707	0.834539	15.8112	11.8779	20.8049	12.4311	10.915	15.2594	14.0827	6.55268	1.37078	8.66298	7.48513	12.2892	13.8196	17.7858	13.1939	15.6049	15.3264	6.11946	4.36627	6.62682	7.64728
Cluster V	530	Dnajc9	DnaJ (Hsp40) homolog, subfamily C, member 9	Down	No Change	No Change	No Change	0.601871	-0.732474	1.31432e-05	1.15328	0.205746	1	1.01886	0.0269624	0.965549	1.06476	0.0905239	1	0.855335	-0.225439	0.275048	116.377	136.957	156.562	171.668	151.936	149.506	157.207	81.2136	82.1877	85.2461	80.2849	109.544	129.945	111.12	127.803	131.417	114.092	127.766	133.211	105.524	109.788
Cluster V	531	Dnmt1	DNA methyltransferase (cytosine-5) 1	Down	No Change	No Change	No Change	0.519256	-0.945482	3.18355e-05	1.04725	0.0666021	1	1.06494	0.0907716	0.898693	1.08752	0.121045	1	0.558043	-0.841552	0.000287897	664.113	776.9	532.621	447.582	764.334	746.781	797.141	312.133	415.078	374.75	264.447	384.219	377.692	339.453	395.962	418.638	383.159	360.549	405.911	376.258	421.13
Cluster V	532	Dock6	dedicator of cytokinesis 6	Down	No Change	No Change	No Change	0.248379	-2.00938	0.000490354	0.617637	-0.695169	1	0.809952	-0.304092	0.845359	1.1963	0.25858	1	0.456408	-1.1316	0.0720819	8.29049	7.01449	3.34806	2.4396	4.51806	2.57319	5.81855	2.00397	2.02178	1.33034	0.800297	3.62482	2.336	2.54047	3.42806	3.37706	3.36952	1.40499	2.00074	3.24109	2.52929
Cluster V	533	Dock9	dedicator of cytokinesis 9	Down	No Change	No Change	No Change	0.485978	-1.04104	4.05909e-08	0.765397	-0.38572	1	0.751682	-0.411806	0.124342	1.0928	0.128036	1	1.06366	0.0890417	0.758188	78.6224	74.494	62.7401	61.6462	48.4955	54.4728	55.6647	36.7493	35.1072	26.3766	41.6303	77.9126	85.2937	66.3963	75.4298	91.8451	83.636	59.5731	57.2413	51.5068	61.7845
Cluster V	534	Donson	downstream neighbor of SON	Down	No Change	No Change	No Change	0.599972	-0.737033	0.000855362	0.960088	-0.0587613	1	0.804667	-0.313536	0.399543	0.960626	-0.0579527	1	1.10491	0.143929	0.625105	34.1131	31.4502	33.0771	26.5816	31.0721	33.7519	34.8644	20.4312	18.2218	18.8598	21.3875	39.1161	35.7087	34.1662	29.2118	38.3312	37.1601	29.1702	28.1477	27.4414	32.1718
Cluster V	535	Dpp9	dipeptidylpeptidase 9	Down	No Change	No Change	No Change	0.609409	-0.714517	5.99192e-05	1.06025	0.084411	1	0.734853	-0.444472	0.0418136	0.969512	-0.04467	1	1.08303	0.115072	0.639454	74.2009	80.9769	84.7104	78.272	76.4353	88.2874	96.1355	44.8386	51.3698	57.4071	41.2871	92.3871	83.6226	83.8	81.5612	82.117	88.2084	60.3334	68.0909	67.9562	58.175
Cluster V	536	Dpysl2	dihydropyrimidinase-like 2	Down	No Change	No Change	No Change	0.579203	-0.78786	5.26676e-06	1.14571	0.196239	1	0.935458	-0.0962549	0.843397	1.0317	0.0450183	1	0.828472	-0.271475	0.190036	81.2336	87.7442	97.4826	114.711	96.5348	91.6597	104.154	51.0805	56.482	51.4048	46.8025	72.2759	75.9081	72.5731	62.8138	77.5398	87.3994	75.8436	67.2327	68.1143	64.1493
Cluster V	537	Dtl	denticleless homolog (Drosophila)	Down	No Change	No Change	No Change	0.444566	-1.16953	4.89957e-05	1.03029	0.0430487	1	1.14369	0.193699	0.793876	1.05828	0.0817272	1	0.396523	-1.33452	3.51297e-06	70.7293	84.8242	50.8641	53.004	83.5411	83.1928	63.8166	33.7911	35.9375	32.7788	19.8266	30.8766	30.232	20.7316	28.2597	34.8738	23.4801	35.703	36.508	24.4847	28.1031
Cluster V	538	Dym	dymeclin	Down	No Change	No Change	No Change	0.439395	-1.18641	1.36472e-05	0.916214	-0.126243	1	0.616739	-0.697268	0.0380962	0.995907	-0.00591691	1	0.958485	-0.0611717	0.886972	41.1284	42.872	36.6844	29.0236	38.5555	36.0049	43.8426	15.5742	9.84602	23.3961	21.8707	44.6054	37.3672	33.7006	38.933	37.5877	38.6776	23.3866	24.1351	22.6459	24.9427
Cluster V	539	Dynll2	dynein light chain LC8-type 2	Down	No Change	No Change	No Change	0.540988	-0.886332	0.00155251	1.25019	0.322152	1	1.10403	0.142783	0.851547	1.01411	0.0202106	1	0.945146	-0.0813916	0.840845	20.5046	20.7394	20.9052	23.175	25.8022	27.1059	27.5216	13.6498	7.09709	13.696	10.3692	18.5552	20.9699	19.2157	17.8687	19.6132	22.0852	23.2746	20.4712	21.2044	21.5188
Cluster V	540	E2f7	E2F transcription factor 7	Down	No Change	No Change	No Change	0.513801	-0.960718	0.000928436	1.02876	0.0409124	1	1.38112	0.465842	0.337177	1.17366	0.23102	1	0.208866	-2.25935	3.72514e-16	86.8446	98.9224	62.948	60.9629	92.8335	93.6444	93.7134	50.9876	48.8076	43.367	27.2051	16.5743	22.9696	12.3965	16.8283	24.1011	20.0301	23.5625	27.4577	22.0772	22.5459
Cluster V	541	E2f8	E2F transcription factor 8	Down	No Change	No Change	No Change	0.529366	-0.917662	0.000700041	1.06617	0.0924307	1	1.12617	0.171429	0.804489	1.27032	0.345191	1	0.202673	-2.30278	6.05469e-19	233.244	297.853	158.98	202.164	287.338	252.99	238.483	159.395	119.373	124.289	83.9928	49.1841	56.3146	34.3517	56.5046	70.6403	50.5131	63.4965	50.7507	43.7375	52.0027
Cluster V	542	Ect2	ect2 oncogene	Down	No Change	No Change	No Change	0.643361	-0.636299	0.00802234	1.04926	0.0693772	1	1.27274	0.34794	0.387751	1.11484	0.156843	1	0.198054	-2.33603	4.73921e-27	95.3859	94.572	98.8179	94.1775	100.806	99.6994	109.322	53.7024	71.3763	57.4071	65.2254	20.048	23.9343	13.2073	21.9381	18.1428	23.6585	29.757	26.027	19.8106	21.4433
Cluster V	543	Eif2d	eukaryotic translation initiation factor 2D(Eif2d)	Down	No Change	No Change	No Change	0.546889	-0.870679	0.00189118	1.06098	0.0854039	1	0.672444	-0.572514	0.109949	1.18128	0.240346	1	0.901682	-0.149309	0.696362	34.6271	41.501	29.0907	33.5057	38.0012	36.2438	41.0949	24.6362	20.0716	20.5961	11.3999	33.6392	27.4049	33.8222	40.0628	34.5384	37.4673	21.984	22.3495	23.5629	17.1532
Cluster V	544	Ercc6l	excision repair cross-complementing rodent repair deficiency complementation group 6 - like	Down	No Change	No Change	No Change	0.638322	-0.647644	0.00902076	1.13162	0.178388	1	1.2214	0.288539	0.529997	1.05542	0.0778106	1	0.450066	-1.15179	3.12205e-07	45.6505	61.5517	48.1275	53.3481	56.9196	65.6668	58.4334	27.3669	42.0519	35.1305	27.6387	24.5066	23.3852	22.0068	22.9474	28.0202	22.8112	31.5668	26.9062	24.9958	30.3688
Cluster V	545	Erich1	glutamate-rich 1	Down	No Change	No Change	No Change	0.427789	-1.22503	0.00717476	0.839207	-0.252902	1	0.724936	-0.464074	0.603265	1.04194	0.0592748	1	0.68455	-0.546772	0.287242	15.7143	12.7779	12.1083	8.82968	13.1777	10.6202	12.7964	2.44686	4.38747	8.14441	8.16402	9.84127	8.05196	9.89163	11.6502	7.23492	10.064	5.70854	6.461	8.00465	6.6759
Cluster V	546	Erlin1	ER lipid raft associated 1	Down	No Change	No Change	No Change	0.615003	-0.701336	0.00510005	0.988067	-0.0173195	1	0.731931	-0.450221	0.180176	0.938992	-0.0908157	1	0.978327	-0.0316118	0.935715	30.7556	44.5496	32.8961	34.7748	38.5555	40.4015	28.8128	26.0345	20.1318	22.1712	20.3754	34.8087	33.2858	37.7582	30.4374	34.1099	34.8498	30.4004	24.8448	22.8972	25.1556
Cluster V	547	Esco2	establishment of cohesion 1 homolog 2 (S. cerevisiae)	Down	No Change	No Change	No Change	0.448383	-1.1572	7.03303e-09	0.994708	-0.00765497	1	1.2812	0.357497	0.321497	1.24907	0.320856	1	0.206595	-2.27513	8.22488e-29	78.6224	100.269	92.8298	84.265	98.069	94.2784	83.7659	35.0561	46.9885	41.2043	39.1848	20.8	20.3125	15.0144	25.0343	20.4805	24.5826	29.9379	22.5053	20.9445	22.4889
Cluster V	548	Espl1	extra spindle poles-like 1 (S. cerevisiae)	Down	No Change	No Change	No Change	0.55059	-0.86095	0.00115869	1.04603	0.0649307	1	0.978367	-0.0315522	0.972887	1.26115	0.334745	1	0.274958	-1.86272	9.09131e-14	114.293	142.572	94.9172	92.1869	127.646	143.416	127.382	66.4101	73.2396	64.8851	53.6992	38.8237	38.3356	19.5597	37.0052	45.1261	39.8446	26.215	35.6437	27.3592	36.942
Cluster V	549	Ethe1	ethylmalonic encephalopathy 1	Down	No Change	No Change	No Change	0.369652	-1.43576	0.000244309	1.16406	0.219171	1	0.68881	-0.537821	0.430775	1.19335	0.255017	1	0.98061	-0.0282482	0.969879	11.7435	12.1795	9.42299	9.2848	12.2934	15.63	14.5501	3.84646	2.62978	4.57745	5.36546	11.1755	9.01155	12.5083	16.9315	13.1218	8.97135	6.18835	8.3183	8.73157	6.78356
Cluster V	550	Exd2	exonuclease 3'-5' domain containing 2(Exd2)	Down	No Change	No Change	No Change	0.503747	-0.989229	2.95008e-05	0.812405	-0.29973	1	0.693444	-0.52815	0.0894181	0.891544	-0.165622	1	0.980997	-0.0276791	0.944828	32.1363	32.2155	31.2368	26.8998	21.9697	25.2788	29.39	12.2636	14.8796	17.8094	19.2393	34.4073	26.7954	32.5643	27.0491	25.7871	30.7593	22.2658	22.5053	20.2286	21.6933
Cluster V	551	Exo1	exonuclease 1	Down	No Change	No Change	No Change	0.487433	-1.03672	0.0016011	1.10559	0.144814	1	1.14784	0.198922	0.818	1.19006	0.251037	1	0.385012	-1.37702	1.53028e-05	27.9098	36.0849	22.2552	24.5231	39.2546	29.668	33.6953	18.004	11.6553	15.4577	10.9192	9.89578	13.8196	9.48378	12.2878	16.7858	10.4406	12.4062	15.3976	10.2835	12.7207
Cluster V	552	Fads1	fatty acid desaturase 1	Down	No Change	No Change	No Change	0.226677	-2.14129	5.31072e-09	1.26992	0.344736	1	0.546058	-0.872873	0.0927331	0.880509	-0.183591	1	0.319195	-1.64749	1.60766e-05	15.9055	15.2257	15.7058	16.8108	23.3224	20.3737	18.8048	4.31136	2.40378	4.64045	2.77626	5.06186	3.39255	6.47772	4.36773	4.1193	4.66158	3.24796	2.41375	2.72624	2.47485
Cluster V	553	Fam111a	family with sequence similarity 111, member A(Fam111a)	Down	No Change	No Change	No Change	0.662737	-0.593493	0.00356054	0.991605	-0.0121623	1	1.22246	0.289793	0.387457	0.960245	-0.0585258	1	1.39164	0.476785	0.0209178	137.555	155.839	140.978	149.353	143.285	152.276	129.386	98.552	114.824	72.139	98.3176	201.912	209.268	193.319	180.561	203.565	196.342	297.794	234.018	211.36	242.137
Cluster V	554	Fam118a	family with sequence similarity 118, member A(Fam118a)	Down	No Change	No Change	No Change	0.488397	-1.03387	0.00631697	0.814242	-0.29647	1	0.547759	-0.868388	0.0460977	0.982962	-0.0247932	1	0.940173	-0.089002	0.870089	18.7079	18.0369	12.4507	12.7999	12.5215	16.6826	11.3978	7.13503	5.0225	9.041	10.8238	14.9118	17.401	13.9382	16.8544	16.9618	11.6471	7.07416	11.1216	7.63445	7.93683
Cluster V	555	Fam134b	family with sequence similarity 134, member B(Fam134b)	Down	No Change	No Change	No Change	0.463664	-1.10885	5.25532e-05	0.923346	-0.115058	1	0.57978	-0.786422	0.0121345	0.999087	-0.00131744	1	1.63824	0.712151	0.014653	43.223	42.8064	36.1023	32.7163	37.5916	33.5069	46.541	21.3256	28.0862	15.2517	10.8238	70.9231	61.8342	67.3324	70.3274	59.3154	70.2619	43.0995	34.7076	35.6348	41.226
Cluster V	556	Fam76a	family with sequence similarity 76, member A(Fam76a)	Down	No Change	No Change	No Change	0.575038	-0.79827	0.00679556	0.943031	-0.0846234	1	0.790327	-0.339478	0.523791	1.02396	0.0341533	1	0.824615	-0.278207	0.428086	46.9877	39.6688	35.5349	42.8571	48.0577	28.7458	33.974	15.6868	34.9143	21.0383	22.0367	31.2619	33.8626	35.6305	34.1625	36.4003	32.6088	26.5226	26.3386	28.1229	25.1828
Cluster V	557	Fancd2	Fanconi anemia, complementation group D2	Down	No Change	No Change	No Change	0.472844	-1.08056	0.000120448	1.02617	0.0372724	1	1.42462	0.510574	0.252584	1.08159	0.113158	1	0.329515	-1.60158	6.27164e-09	49.0302	62.406	34.6606	41.0342	54.7048	52.3404	51.8095	19.5284	22.6571	27.8669	22.0367	16.8877	18.0911	13.152	14.2368	22.2009	15.6262	27.6815	24.0782	16.7693	22.8998
Cluster V	558	Fanci	Fanconi anemia, complementation group I	Down	No Change	No Change	No Change	0.496358	-1.01055	0.000205936	1.08748	0.120985	1	1.16248	0.217212	0.743429	1.06305	0.0882037	1	0.495548	-1.0129	0.000214761	48.6453	51.1956	33.8768	38.4441	51.5922	49.3523	54.4943	28.315	17.6887	26.6165	15.8523	21.884	26.0297	18.3435	24.4252	24.3434	21.6628	28.555	26.2026	22.9499	24.9861
Cluster V	559	Fbf1	Fas (TNFRSF6) binding factor 1	Down	No Change	No Change	No Change	0.536052	-0.899555	0.00575108	0.818888	-0.288263	1	0.670534	-0.576617	0.191608	1.09826	0.135216	1	0.805857	-0.311404	0.423162	45.2035	38.5488	29.0173	19.2973	36.8092	41.5145	25.4965	19.7204	16.2479	26.1198	18.4935	31.6459	25.6217	33.5986	29.6121	40.892	29.3024	21.1191	18.3999	17.7622	23.9528
Cluster V	560	Fbxo42	F-box protein 42	Down	No Change	No Change	No Change	0.606562	-0.721272	0.00378392	1.0016	0.00231107	1	0.742217	-0.430087	0.214751	0.931747	-0.10199	1	1.10136	0.139292	0.671728	43.7383	59.6986	46.1465	44.1497	50.1095	46.7791	58.7257	25.2736	21.3122	36.1785	38.2012	53.9214	59.7349	51.0945	47.61	53.3163	52.5769	36.0339	41.8227	39.8737	45.3021
Cluster V	561	Foxm1	forkhead box M1	Down	No Change	No Change	No Change	0.517964	-0.949077	4.63432e-05	1.07691	0.106892	1	1.02538	0.0361592	0.967166	1.26955	0.344319	1	0.236588	-2.07955	5.64953e-20	254.213	302.134	202.011	192.849	276.367	302.618	317.068	142.077	138.385	142.96	100.294	69.4885	66.622	43.2986	73.4373	78.3509	75.979	60.9707	63.0321	52.6615	68.6127
Cluster V	562	Gatc	glutamyl-tRNA(Gln) amidotransferase, subunit C homolog (bacterial)	Down	No Change	No Change	No Change	0.245994	-2.0233	1.3228e-07	1.02105	0.0300567	1	0.506305	-0.981922	0.0390747	1.1691	0.225394	1	1.02386	0.0340135	0.96114	16.8144	16.3704	13.9437	10.9252	18.9945	20.9204	13.3193	3.05612	3.54363	6.56084	2.27081	18.3892	13.1786	16.6826	23.2071	13.8908	19.3128	6.6288	8.09201	9.82868	8.01108
Cluster V	563	Gcnt1	glucosaminyl (N-acetyl) transferase 1, core 2	Down	No Change	No Change	No Change	0.498	-1.00578	0.000222095	0.853585	-0.228394	1	0.612781	-0.706555	0.0239	0.845076	-0.242848	1	2.54355	1.34684	2.26949e-07	26.2038	23.6816	24.2838	21.4236	16.5012	22.9494	23.5356	8.36335	9.48736	13.7941	17.5941	66.9886	57.1571	64.5339	55.1125	51.6456	52.6884	47.8213	33.0815	39.175	34.0712
Cluster V	564	Ggta1	glycoprotein galactosyltransferase alpha 1, 3	Down	No Change	No Change	No Change	0.305798	-1.70935	1.19726e-09	0.982173	-0.0259508	1	0.626427	-0.674782	0.0689599	0.97843	-0.0314597	1	2.29342	1.1975	4.34051e-05	34.4632	44.9489	37.9304	43.1075	36.1457	38.4649	35.9497	14.2395	4.45626	13.4197	15.7111	85.1077	87.408	96.624	78.8354	89.1274	95.3723	59.2212	53.5032	48.4496	63.6135
Cluster V	565	Gm6682	tubulin, alpha 1C pseudogene(Gm6682)	Down	No Change	No Change	No Change	0.221733	-2.1731	0.00246405	1.0441	0.0622587	1	1.11171	0.152786	0.955807	0.746655	-0.421487	1	0.382617	-1.38603	0.0701322	2.61988	7.41256	6.13241	5.51316	5.68927	4.77209	6.53138	0.923688	0.517113	2.66432	0.650396	2.53217	1.06663	2.57241	1.7277	0.872323	2.00189	2.17638	0.95091	1.93436	4.09216
Cluster V	566	Got2	glutamate oxaloacetate transaminase 2, mitochondrial	Down	No Change	No Change	No Change	0.654143	-0.612323	0.00505082	1.07486	0.104145	1	0.9737	-0.0384505	0.954765	1.11736	0.160099	1	1.10041	0.138036	0.622813	68.6954	86.053	57.7045	73.0684	88.0113	74.3664	69.0234	41.5623	41.2339	58.9555	43.527	76.9265	82.1353	74.7229	95.8514	93.2952	72.0805	72.3681	82.8083	70.6359	77.7003
Cluster V	567	Gpaa1	GPI anchor attachment protein 1	Down	No Change	No Change	No Change	0.348035	-1.5227	7.05216e-05	0.942299	-0.0857436	1	0.511444	-0.967351	0.03322	0.893421	-0.162587	1	1.06578	0.091909	0.876401	8.65057	10.7702	8.63061	6.88219	8.24999	10.2189	9.89079	3.47943	3.24761	3.03265	3.24083	12.6509	7.4198	9.82407	8.72552	8.06133	9.92027	5.15737	4.30074	6.0752	4.8408
Cluster V	568	Gpr146	G protein-coupled receptor 146	Down	No Change	No Change	No Change	0.224914	-2.15256	2.91686e-06	0.836679	-0.257254	1	0.55598	-0.846894	0.194578	1.03942	0.0557737	1	2.69151	1.42842	0.00275021	13.6383	14.1106	10.4709	10.5058	13.4561	10.3026	8.36648	1.89142	0.517113	4.34482	4.68781	40.9756	32.4874	29.4366	36.9256	31.3513	38.6776	14.136	16.6168	27.2354	18.2792
Cluster V	569	Gtse1	G two S phase expressed protein 1	Down	No Change	No Change	No Change	0.576241	-0.795255	0.0069242	1.02668	0.0379876	1	1.56686	0.647877	0.0890692	1.26072	0.334246	1	0.149745	-2.73942	2.08e-23	71.1042	87.089	45.6818	46.7237	71.5138	79.0153	81.8272	37.0931	45.0072	40.7342	33.7909	12.5345	10.1814	7.79832	12.0653	13.3909	13.0173	15.2187	14.9771	18.5419	15.0198
Cluster V	570	H2afx	H2A histone family, member X	Down	No Change	No Change	No Change	0.615448	-0.700291	0.00718135	1.36568	0.449616	1	1.03253	0.0461825	0.957609	1.37157	0.455833	1	0.269142	-1.89356	7.4117e-16	396.334	479.794	376.631	419.75	643.364	612.027	606.017	260.272	274.689	315.783	177.247	130.194	121.682	85.2853	158.588	153.952	149.902	96.6761	145.139	105.693	116.659
Cluster V	571	Hace1	HECT domain and ankyrin repeat containing, E3 ubiquitin protein ligase 1	Down	No Change	No Change	No Change	0.64365	-0.635651	0.00986532	1.006	0.00863262	1	0.636526	-0.651708	0.0149867	0.903594	-0.146253	1	0.633782	-0.657941	0.00574847	41.6499	34.8116	38.1297	38.5329	43.1177	34.0449	38.008	25.1378	23.6619	22.8606	26.6749	26.1579	20.9699	25.4858	22.1581	24.7783	18.686	17.0321	12.9653	16.1748	15.448
Cluster V	572	Haus4	HAUS augmin-like complex, subunit 4(Haus4)	Down	No Change	No Change	No Change	0.414921	-1.26909	0.000126689	1.17297	0.23016	1	0.902844	-0.147451	0.879988	1.14217	0.19178	1	0.549444	-0.863955	0.0145429	34.1131	51.6753	32.1477	36.7803	53.9922	47.1349	46.541	12.4104	13.4572	27.9529	11.3999	21.7043	23.4859	19.6015	30.0881	20.571	23.3414	17.5673	25.5052	17.7157	17.2039
Cluster V	573	Haus5	HAUS augmin-like complex, subunit 5(Haus5)	Down	No Change	No Change	No Change	0.592388	-0.755386	0.00631697	0.990354	-0.0139841	1	1.13056	0.177036	0.785308	1.0839	0.116235	1	0.813136	-0.298431	0.349621	24.3251	31.2042	25.7573	28.307	19.642	26.9397	32.4497	15.3247	15.9335	15.8914	17.0453	24.7122	23.3852	17.9995	19.5044	25.3637	26.7741	22.219	26.9062	24.4577	26.0515
Cluster V	574	Hells	helicase, lymphoid specific	Down	No Change	No Change	No Change	0.516649	-0.952745	1.59057e-07	1.04111	0.0581216	1	0.916049	-0.126504	0.788301	1.03786	0.0536144	1	0.646644	-0.628956	0.00120309	161.429	169.51	153.84	131.938	177.894	184.516	178.593	83.3277	100.195	80.642	69.7671	106.976	111.079	95.4214	104.03	118.914	102.404	106.313	97.5245	77.4233	101.613
Cluster V	575	Helq	helicase, POLQ-like(Helq)	Down	No Change	No Change	No Change	0.3627	-1.46315	3.10337e-06	0.957286	-0.0629786	1	0.541009	-0.886276	0.0165636	0.946345	-0.0795619	1	1.18629	0.246461	0.562177	20.9168	22.9436	19.8927	23.0566	21.294	18.6698	18.351	4.54136	5.0225	10.0079	11.2438	27.4203	25.1155	23.0977	23.7255	22.0198	25.8264	15.1695	14.0188	11.4394	13.9185
Cluster V	576	Herc1	hect (homologous to the E6-AP (UBE3A) carboxyl terminus) domain and RCC1 (CHC1)-like domain (RLD) 1	Down	No Change	No Change	No Change	0.603236	-0.729207	0.000210275	0.87206	-0.1975	1	0.791433	-0.337461	0.264574	0.985365	-0.0212693	1	0.856009	-0.224303	0.354643	460.781	487.269	512.855	427.672	366.845	429.353	474.793	229.821	292.563	275.584	377.059	405.488	426.48	418.579	375.006	413.945	443.293	343.224	297.203	309.759	369.44
Cluster V	577	Hist1h1a	histone cluster 1, H1a	Down	No Change	No Change	No Change	0.544569	-0.876812	4.63432e-05	1.19804	0.260674	1	1.26699	0.3414	0.357161	1.27622	0.35188	1	0.201311	-2.3125	3.3012e-28	754.59	892.396	1033.81	1160.68	1014.71	1032.88	1074	519.718	493.537	491.434	441.804	198.258	200.536	140.871	224.39	219.376	244.959	201.748	309.841	222.485	177.585
Cluster V	578	Hist1h1b	histone cluster 1, H1b	Down	No Change	No Change	No Change	0.457031	-1.12964	2.93175e-08	1.14916	0.200574	1	0.94356	-0.0838139	0.896439	1.18918	0.249961	1	0.257006	-1.96012	1.75511e-21	507.705	601.478	753.402	863.558	637.61	676.756	675.958	312.334	237.243	286.54	298.885	173.569	174.547	130.574	175.453	185.693	208.095	143.311	188.701	135.601	134.609
Cluster V	579	Hist1h1d	histone cluster 1, H1d	Down	No Change	No Change	No Change	0.524989	-0.929641	1.92274e-06	1.22272	0.290092	1	0.989905	-0.014638	0.986024	1.31731	0.397595	1	0.341276	-1.55099	9.78399e-16	776.912	929.226	973.608	1210.04	995.623	1025.43	1137.69	514.434	433.596	500.197	427.542	327.625	310.621	276.278	344.815	399.159	460.74	243.72	375.87	314.314	273.149
Cluster V	580	Hist1h2ab	histone cluster 1, H2ab	Down	No Change	No Change	No Change	0.520152	-0.942995	0.000138836	1.33798	0.420053	1	1.08437	0.116853	0.878605	1.29294	0.370657	1	0.206102	-2.27857	3.27879e-21	176.011	215.187	150.435	192.41	265.751	276.166	231.933	99.0903	90.7416	120.68	65.1065	40.7266	40.8895	30.0041	43.9309	46.83	53.5556	27.4625	46.5266	43.8258	43.5647
Cluster V	581	Hist1h2af	histone cluster 1, H2af	Down	No Change	No Change	No Change	0.632515	-0.660827	0.0016011	1.43034	0.516361	1	1.22243	0.289746	0.445849	1.30844	0.387849	1	0.223027	-2.16471	1.06308e-28	126.175	140.861	170.387	235.223	210.07	208.997	179.951	91.943	116.45	89.6709	70.83	34.6575	33.2858	29.6024	40.4829	42.2209	44.9311	44.7555	44.443	34.9729	34.8211
Cluster V	582	Hist1h2ak	histone cluster 1, H2ak	Down	No Change	No Change	No Change	0.509857	-0.971836	0.000512021	1.19283	0.254388	1	0.97275	-0.0398583	0.966613	1.27718	0.352958	1	0.253213	-1.98157	1.4609e-13	388.619	471.18	366.208	318.688	529.437	597.489	504.278	222.559	252.626	230.588	127.659	120.194	98.5276	91.7052	115.622	126.247	154.604	70.3406	121.9	105.853	104.531
Cluster V	583	Hist1h2bb	histone cluster 1, H2bb	Down	No Change	No Change	No Change	0.519569	-0.944613	0.000128042	1.48336	0.568865	1	1.04312	0.0609119	0.944016	1.3716	0.455863	1	0.256092	-1.96526	2.03108e-16	229.452	279.64	241.339	275.678	300.22	460.167	448.157	137.293	120.528	157.215	104.812	69.4885	52.5279	70.1431	75.9891	73.7495	113.835	54.1401	74.1129	70.2129	68.8057
Cluster V	584	Hist1h2bc	histone cluster 1, H2bc	Down	No Change	No Change	No Change	0.416153	-1.26482	0.000110405	1.05566	0.0781512	1	1.22257	0.289913	0.705979	1.52382	0.60769	1	0.210978	-2.24484	3.9165e-12	151.963	113.997	142.988	111.292	126.616	187.168	150.542	53.9605	57.0789	63.6965	52.1605	25.79	26.2363	34.235	23.6596	30.7838	77.0084	25.1373	39.5178	41.6941	34.2742
Cluster V	585	Hist1h2bk	histone cluster 1, H2bk	Down	No Change	No Change	No Change	0.493428	-1.01909	0.00727506	1.35081	0.433821	1	1.37714	0.46167	0.514688	1.61861	0.694754	1	0.145532	-2.78059	5.65431e-15	106.687	123.949	71.1371	78.0475	130.354	197.19	137.93	65.4154	43.4031	54.8445	34.8563	15.3863	10.7242	17.7858	18.0924	16.8726	36.0985	15.258	24.9809	22.8102	17.5702
Cluster V	586	Hist1h3b	histone cluster 1, H3b	Down	No Change	No Change	No Change	0.584077	-0.775769	0.00315948	1.37298	0.457311	1	1.17412	0.231574	0.691305	1.39329	0.478496	1	0.22927	-2.12488	2.10979e-18	202.314	246.345	178.964	211.843	297.171	340.205	299.738	121.78	140.038	146.154	80.7817	53.9437	42.8565	47.0774	54.0597	60.2821	86.1272	44.5143	62.5474	55.0102	63.1767
Cluster V	587	Hist1h3c	histone cluster 1, H3c	Down	No Change	No Change	No Change	0.588014	-0.766078	0.0046308	1.80069	0.848552	0.422486	1.46855	0.554397	0.119587	1.45952	0.545497	1	0.264846	-1.91677	1.02767e-14	59.0826	79.0039	74.0535	128.248	108.877	132.188	140.045	43.9798	30.7614	45.5273	46.0431	19.8907	16.993	19.2845	21.3639	19.2051	41.4092	26.215	27.8348	26.929	29.0201
Cluster V	588	Hist1h3d	histone cluster 1, H3d	Down	No Change	No Change	No Change	0.646821	-0.628562	0.00996725	1.52363	0.607512	0.838642	1.44834	0.534404	0.0715167	1.34016	0.422403	1	0.281198	-1.83034	3.50409e-17	169.999	195.58	166.239	313.002	231.639	286.008	249.756	124.883	90.5819	140.942	102.23	54.3252	43.3829	51.8193	53.8434	60.6864	85.867	92.9631	67.3304	65.697	62.7844
Cluster V	589	Hist1h3i	histone cluster 1, H3i	Down	No Change	No Change	No Change	0.558341	-0.840782	0.00543568	1.46301	0.548937	1	1.14017	0.189247	0.802062	1.20383	0.267627	1	0.229374	-2.12423	2.98018e-14	58.016	75.2753	47.011	90.4848	72.9977	104.796	83.4403	33.3629	30.4421	40.1768	30.2279	14.5736	11.442	15.3215	12.9304	11.682	25.1488	17.1035	15.1886	17.4484	13.1093
Cluster V	590	Hist1h4f	histone cluster 1, H4f	Down	No Change	No Change	No Change	0.509291	-0.973437	0.00207208	1.83329	0.874438	0.646257	1.34123	0.423555	0.460159	1.60673	0.684127	1	0.320171	-1.64308	3.78892e-08	93.6278	97.6478	130.36	259.343	134.978	169.183	222.732	48.2642	32.809	72.6963	64.6258	46.4909	30.0595	26.4158	45.2969	50.6968	69.4543	44.8563	54.0325	46.9467	38.3082
Cluster V	591	Hist1h4k	histone cluster 1, H4k	Down	No Change	No Change	No Change	0.524019	-0.93231	0.000736105	1.74622	0.804237	0.646257	1.35576	0.439101	0.339858	1.34388	0.426404	1	0.302396	-1.72549	5.79553e-11	72.6414	95.4411	106.447	224.907	111.865	137.418	165.026	51.1662	46.932	45.0063	48.6979	35.2051	21.7934	26.0018	31.1372	30.5632	49.8466	45.7003	38.3233	34.1957	31.834
Cluster V	592	Hsd17b12	hydroxysteroid (17-beta) dehydrogenase 12	Down	No Change	No Change	No Change	0.591259	-0.758138	0.00193271	0.983728	-0.0236689	1	0.826941	-0.274143	0.546313	0.948001	-0.0770392	1	1.8998	0.925845	6.06161e-05	22.8836	28.3571	42.0586	32.4573	31.7981	30.882	27.2478	19.6434	17.0647	20.4519	16.3838	54.5643	66.9167	55.8069	58.4684	55.0456	54.5491	52.8188	54.0325	44.6422	43.9731
Cluster V	593	Htt	Huntington disease (human)	Down	No Change	No Change	No Change	0.590749	-0.759384	4.64814e-05	0.921012	-0.118708	1	0.810241	-0.303576	0.314937	0.887583	-0.172046	1	1.57296	0.653485	0.000561647	111.291	126.622	102.171	92.1869	88.0113	120.839	116.588	59.9614	82.001	63.0423	62.8568	171.749	183.44	179.759	135.36	174.462	164.993	150.944	149.346	134.998	142.623
Cluster V	594	Ict1	immature colon carcinoma transcript 1	Down	No Change	No Change	No Change	0.443525	-1.17291	0.000120448	1.167	0.222804	1	0.763812	-0.388711	0.498155	0.901203	-0.150075	1	0.966887	-0.0485808	0.923199	14.1151	18.5215	18.0964	22.6977	20.785	17.2022	18.2622	5.42957	9.5758	7.73974	7.24355	16.2262	18.9487	13.8829	16.0937	13.3131	14.7962	10.3492	13.194	14.5824	11.8248
Cluster V	595	Ift27	intraflagellar transport 27(Ift27)	Down	No Change	No Change	No Change	0.332138	-1.59015	7.2189e-05	1.14302	0.192855	1	0.686378	-0.542925	0.445849	1.02491	0.0354985	1	1.27839	0.354331	0.491249	12.9926	18.6328	10.5296	15.7353	14.2287	16.1311	18.1524	6.06453	3.29797	7.31567	1.96482	15.4296	19.805	18.6604	17.4287	18.6223	19.1864	13.329	13.058	14.2073	8.71889
Cluster V	596	Ift57	intraflagellar transport 57 homolog (Chlamydomonas)	Down	No Change	No Change	No Change	0.340979	-1.55225	0.00128822	1.11198	0.153135	1	0.398133	-1.32868	0.015076	0.991913	-0.0117148	1	0.615775	-0.699526	0.201368	13.4272	10.6553	11.805	9.3366	18.0575	12.4966	13.3193	3.84646	4.31869	4.66105	3.47126	7.42803	5.71974	8.9408	9.31841	5.71729	6.87407	2.28588	1.22419	5.26615	2.93269
Cluster V	597	Ift80	intraflagellar transport 80 homolog (Chlamydomonas)	Down	No Change	No Change	No Change	0.421727	-1.24562	6.17701e-06	0.929175	-0.105978	1	0.59245	-0.755234	0.0273495	1.03704	0.0524743	1	0.373255	-1.42177	3.02917e-07	59.5991	67.4227	50.2319	47.4822	53.5372	64.5686	54.0072	20.3077	15.2947	31.1431	32.9088	24.3653	19.3668	22.4134	19.8288	28.4194	20.3583	13.1272	14.9771	11.486	12.6527
Cluster V	598	Il10ra	interleukin 10 receptor, alpha	Down	No Change	No Change	No Change	0.586175	-0.770597	4.55101e-05	0.838333	-0.254405	1	0.790627	-0.33893	0.232778	0.997665	-0.00337199	1	1.79393	0.843125	5.91094e-06	105.077	101.711	119.288	99.671	84.0427	92.2309	88.5362	58.8493	81.8242	58.0214	56.1484	197.74	185.298	201.938	199.26	190.506	193.847	135.819	166.425	128.56	185.863
Cluster V	599	Ipcef1	interaction protein for cytohesin exchange factors 1(Ipcef1)	Down	No Change	No Change	No Change	0.455369	-1.13489	0.000536461	0.826872	-0.274265	1	0.803248	-0.316083	0.672306	1.1075	0.147305	1	0.306408	-1.70647	9.29745e-08	51.7196	29.0791	30.7831	29.3838	33.8192	30.1198	29.6872	15.6207	20.2792	13.1265	18.7091	10.5635	13.069	10.5452	13.2374	15.9339	8.68643	10.4993	8.139	6.29217	11.6677
Cluster V	600	Iqgap3	IQ motif containing GTPase activating protein 3	Down	No Change	No Change	No Change	0.490129	-1.02877	0.00656273	1.07419	0.103243	1	1.26647	0.340815	0.679984	1.25604	0.328881	1	0.488079	-1.03481	0.00541158	20.3841	31.0225	19.2312	19.0506	28.7542	28.6449	24.7208	13.9789	8.44331	12.5971	11.1273	11.8172	15.779	6.87697	13.8987	18.3035	11.0996	15.6517	16.0468	10.4367	16.0741
Cluster V	601	Jak3	Janus kinase 3	Down	No Change	No Change	No Change	0.340704	-1.55341	8.72864e-05	0.767653	-0.381473	1	0.507199	-0.979377	0.0376165	0.966588	-0.0490267	1	2.08713	1.06152	0.0103364	14.0157	22.0226	14.9917	9.78308	12.0678	14.6598	15.7143	2.96681	9.2331	7.85847	3.10208	36.1726	38.8821	31.4734	32.7045	34.7832	35.4791	13.8408	15.6993	16.8294	25.6592
Cluster V	602	Kcnk5	potassium channel, subfamily K, member 5	Down	No Change	No Change	No Change	0.355899	-1.49046	0.00915697	0.672224	-0.572986	1	1.02213	0.0315773	0.992002	1.19526	0.257323	1	2.71404	1.44044	0.007899	6.37587	3.99556	3.54371	4.25389	1.37111	2.95609	3.88232	2.96681	0.517113	1.79923	1.30079	11.0714	13.7201	13.0046	12.7552	13.3131	19.1096	14.8914	10.4118	11.4394	14.7674
Cluster V	603	Kif11	kinesin family member 11	Down	No Change	No Change	No Change	0.539083	-0.891421	2.02779e-05	1.07242	0.100867	1	1.12822	0.174054	0.731969	1.14431	0.194481	1	0.241706	-2.04867	1.21939e-23	426.342	506.544	468.795	480.123	522.807	509.452	491.871	244.661	271.591	251.951	239.281	115.868	143.441	79.4856	130.356	131.509	125.809	146.311	144.472	95.3902	123.46
Cluster V	604	Kif15	kinesin family member 15	Down	No Change	No Change	No Change	0.568089	-0.815811	0.00698115	1.06122	0.0857298	1	1.10555	0.144759	0.860062	1.11904	0.162256	1	0.273424	-1.87079	1.1652e-11	260.838	285.099	206.191	185.356	304.535	299.571	274.772	158.219	193.137	125.61	92.7205	72.069	88.9544	44.6205	79.007	84.6306	66.4811	84.9835	75.1825	61.664	81.2925
Cluster V	605	Kif22	kinesin family member 22	Down	No Change	No Change	No Change	0.607183	-0.719797	0.000150693	1.2024	0.265919	1	1.12913	0.175207	0.697339	1.29928	0.377714	1	0.266591	-1.9073	9.40405e-26	112.492	127.48	127.418	133.386	152.981	152.675	149.966	71.2157	80.6573	72.9532	72.5966	37.8958	35.3259	24.7156	41.5196	38.7546	46.9627	40.0152	42.2147	31.6067	33.601
Cluster V	606	Kif23	kinesin family member 23	Down	No Change	No Change	No Change	0.60574	-0.72323	0.00823298	1.00948	0.0136104	1	1.0264	0.0375992	0.968286	1.21235	0.277806	1	0.304346	-1.71622	3.44613e-12	250.138	310.928	184.192	180.686	269.022	287.554	265.828	147.792	194.124	145.196	114.782	81.6538	91.1053	54.0502	94.3164	95.0041	85.6478	79.6034	84.1364	63.059	83.5904
Cluster V	607	Kif2c	kinesin family member 2C	Down	No Change	No Change	No Change	0.554635	-0.850391	0.00459691	1.04977	0.0700705	1	1.00797	0.0114462	0.996954	1.36055	0.44419	1	0.203522	-2.29674	1.89812e-16	70.0836	83.7931	53.5763	51.7028	71.9308	93.2873	73.4459	33.0778	44.8279	44.4901	31.001	16.7763	16.6127	8.82287	18.52	20.7215	18.1905	13.9712	15.6474	12.2558	14.8491
Cluster V	608	Kifc5b	kinesin family member C5B	Down	No Change	No Change	No Change	0.397647	-1.33044	0.00931745	1.11526	0.157377	1	1.21878	0.28544	0.828792	1.0879	0.121544	1	0.338335	-1.56348	0.00161033	6.15485	12.6419	12.738	10.3036	9.23233	13.8066	13.5561	3.37299	3.60505	6.33064	3.39321	4.10796	2.06525	4.48023	2.73449	3.44083	5.41849	4.48071	4.36627	3.98394	4.49308
Cluster V	609	Kntc1	kinetochore associated 1	Down	No Change	No Change	No Change	0.410349	-1.28508	1.56475e-07	1.04876	0.0686879	1	1.22608	0.294056	0.588337	1.14631	0.196999	1	0.452899	-1.14274	6.39842e-06	62.1507	72.8523	57.4881	57.8906	63.7973	74.5609	72.9205	27.3669	34.0803	24.1134	19.7398	31.2384	35.8233	20.115	31.6853	37.6731	30.571	44.0247	33.4686	30.9411	34.0712
Cluster V	610	Lancl2	LanC (bacterial lantibiotic synthetase component C)-like 2	Down	No Change	No Change	No Change	0.476816	-1.0685	0.000136332	1.11897	0.162175	1	0.573994	-0.800892	0.0150272	0.949884	-0.0741763	1	0.608269	-0.717219	0.016468	27.284	27.676	28.2959	30.0029	37.5916	28.0478	28.5748	18.5888	10.0254	11.2655	13.0377	14.9539	18.2523	17.4295	18.6691	14.92	14.505	9.86446	11.1216	8.93996	8.8154
Cluster V	611	Lbr	lamin B receptor	Down	No Change	No Change	No Change	0.666651	-0.584997	0.00101707	1.12551	0.170575	1	0.862983	-0.212597	0.526998	1.08578	0.118728	1	0.66078	-0.597758	0.00066514	450.587	548.367	491.996	496.243	574.441	582.642	584.109	345.56	280.017	361.243	338.426	325.545	340.003	319.638	346.142	343.707	379.839	281.06	288.159	301.122	263.249
Cluster V	612	Lig1	ligase I, DNA, ATP-dependent	Down	No Change	No Change	No Change	0.476756	-1.06868	2.75539e-07	1.06196	0.0867255	1	1.21027	0.275325	0.515726	1.11511	0.157187	1	0.540025	-0.888903	3.8546e-05	210.137	245.396	171.514	187.499	242.508	228.285	229.565	103.091	125.217	100.239	70.0297	124.884	120.278	93.4521	124.318	127.701	125.572	129.948	159.916	123.728	132.826
Cluster V	613	Lrrk2	leucine-rich repeat kinase 2	Down	No Change	No Change	No Change	0.345536	-1.53309	1.07986e-06	0.787337	-0.344947	1	0.582576	-0.779482	0.0507724	0.943664	-0.0836544	1	4.43607	2.14928	1.38779e-11	59.6687	74.4594	79.6357	57.3874	38.0454	73.049	55.9212	9.99051	22.9962	26.6165	38.8701	345.267	321.492	281.589	272.552	321.288	301.082	179.706	147.442	192.997	216.49
Cluster V	614	Map4k5	mitogen-activated protein kinase kinase kinase kinase 5	Down	No Change	No Change	No Change	0.541057	-0.886149	0.0008801	0.780014	-0.358427	1	0.609343	-0.714674	0.0156381	0.831623	-0.265999	1	1.76719	0.821457	0.00177891	24.8975	22.6902	23.3508	23.2872	14.8223	16.1311	19.5325	10.3955	12.2363	14.0255	14.5069	47.2664	37.75	40.3577	40.7067	32.7389	30.815	30.991	21.9018	25.5879	23.37
Cluster V	615	Mcm10	minichromosome maintenance deficient 10 (S. cerevisiae)	Down	No Change	No Change	No Change	0.425815	-1.2317	6.2954e-06	0.859998	-0.217594	1	1.08526	0.118047	0.891914	1.06537	0.0913591	1	0.385792	-1.3741	5.9089e-07	69.1934	80.3415	50.1622	49.0042	61.304	64.8222	53.8469	31.9412	37.6841	27.1606	16.5721	26.7513	29.2082	21.0732	24.6626	31.1804	26.2265	26.4414	29.9493	23.8472	31.2276
Cluster V	616	Mcm2	minichromosome maintenance deficient 2 mitotin (S. cerevisiae)	Down	No Change	No Change	No Change	0.547058	-0.870235	3.10036e-07	1.17891	0.237458	1	0.984719	-0.0222158	0.971173	1.08412	0.116519	1	0.789261	-0.341426	0.0869982	147.868	171.522	163.221	176.569	193.899	178.254	209.894	100.079	98.696	84.6258	68.605	130.194	126.096	124.613	126.898	152.603	133.453	113.428	131.901	133.635	121.146
Cluster V	617	Mcm3	minichromosome maintenance deficient 3 (S. cerevisiae)	Down	No Change	No Change	No Change	0.60574	-0.72323	0.000364187	1.14088	0.190143	1	1.0844	0.116899	0.827901	1.08551	0.11837	1	0.683239	-0.549537	0.00933254	257.679	297.131	214.401	236.206	310.402	315.805	307.683	163.258	174.118	172.903	110.953	177.787	180.873	166.888	189.319	201.479	179.692	189.506	196.632	191.379	182.355
Cluster V	618	Mcm4	minichromosome maintenance deficient 4 homolog (S. cerevisiae)	Down	No Change	No Change	No Change	0.606807	-0.720691	4.01729e-05	1.18728	0.247654	1	1.12532	0.17033	0.67386	0.953725	-0.0683547	1	0.889916	-0.168258	0.459717	121.975	142.06	148.624	183.454	162.709	147.355	159.747	83.3277	66.2727	95.0432	89.2182	110.685	140.452	116.105	111.647	123.64	114.956	139.837	143.845	133.824	133.503
Cluster V	619	Mcm5	minichromosome maintenance deficient 5, cell division cycle 46 (S. cerevisiae)	Down	No Change	No Change	No Change	0.530015	-0.915894	5.6688e-06	1.17598	0.233858	1	1.01931	0.0275973	0.971173	1.04791	0.0675157	1	0.760746	-0.394514	0.0903642	163.172	202.097	138.32	172.937	208.532	195.026	213.116	105.376	74.5821	105.587	70.3097	131.454	135.959	115.687	133.811	146.115	121.531	122.559	147.442	122.019	128.643
Cluster V	620	Mcm6	minichromosome maintenance deficient 6 (MIS5 homolog, S. pombe) (S. cerevisiae)	Down	No Change	No Change	No Change	0.501748	-0.994964	1.47909e-09	1.18571	0.245746	1	1.05708	0.0800865	0.879405	1.05507	0.0773392	1	0.73021	-0.453616	0.0144843	182.92	241.759	230.25	277.937	254.396	248.614	254.467	104.461	125.913	110.913	96.8458	160.325	165.259	152.652	156.808	177.604	170.162	175.803	180.087	162.042	156.111
Cluster V	621	Mcm7	minichromosome maintenance deficient 7 (S. cerevisiae)	Down	No Change	No Change	No Change	0.656535	-0.607057	0.00289634	1.11907	0.162299	1	1.17014	0.226683	0.570018	1.04953	0.0697455	1	0.548608	-0.866154	5.70501e-06	213.831	250.571	268.443	318.372	277.993	235.886	261.229	159.097	180.525	148.846	153.045	137.176	142.676	122.19	133.627	152.866	135.465	183.904	175.798	141.089	126.467
Cluster V	622	Me2	malic enzyme 2, NAD(+)-dependent, mitochondrial	Down	No Change	No Change	No Change	0.641243	-0.641057	0.00669751	0.922792	-0.115922	1	0.842858	-0.246638	0.575012	0.990407	-0.0139068	1	2.02648	1.01898	1.72639e-06	34.3713	37.3966	33.2556	34.6219	32.3696	32.4086	29.8167	21.5201	15.2026	24.2151	28.8491	68.08	77.8298	66.9405	77.467	64.1387	69.1941	61.5686	64.2093	62.0379	51.3778
Cluster V	623	Mib2	mindbomb homolog 2 (Drosophila)	Down	No Change	No Change	No Change	0.447267	-1.16079	0.00855094	0.81918	-0.287748	1	0.458233	-1.12585	0.0179582	0.887136	-0.172774	1	1.0802	0.111304	0.857586	16.3401	10.5131	21.5802	13.942	11.847	12.3796	14.7301	7.96451	3.54363	5.36257	12.0045	15.5077	16.993	19.8201	13.1554	17.7959	15.4651	7.02987	6.461	7.50206	10.9611
Cluster V	624	Mki67	antigen identified by monoclonal antibody Ki 67	Down	No Change	No Change	No Change	0.555319	-0.848611	0.00669751	0.991626	-0.0121319	1	1.01354	0.0193971	0.989167	1.16876	0.224975	1	0.227382	-2.13681	8.23248e-14	3948.88	5614.58	4540.84	2907.17	5569.84	5591.59	4579.66	2008.63	3906.42	2536.21	1991.91	1113.33	1330.42	763.3	1250.83	1312.17	1185.26	1221.64	1076.87	870.941	1164.5
Cluster V	625	Mllt6	myeloid/lymphoid or mixed lineage-leukemia translocation to 6 homolog (Drosophila)	Down	No Change	No Change	No Change	0.459881	-1.12067	1.92121e-05	0.973158	-0.0392535	1	0.866914	-0.20604	0.73817	1.06699	0.0935462	1	4.84974	2.27791	5.58967e-19	54.0142	60.7197	49.1204	53.0595	44.2718	58.7401	56.5354	12.3786	32.5167	22.8073	32.7614	266.004	264.167	264.548	250.288	298.801	298.872	192.592	224.432	227.97	273.609
Cluster V	626	Mms22l	MMS22-like, DNA repair protein(Mms22l)	Down	No Change	No Change	No Change	0.492216	-1.02264	0.000155909	0.885841	-0.17488	1	1.12388	0.168484	0.814776	0.873344	-0.195378	1	0.498801	-1.00346	0.000237662	52.8433	69.8383	45.5889	44.4321	42.1072	54.788	57.4159	18.0602	27.633	33.8086	30.9167	28.6666	30.9334	24.3261	20.1793	28.7662	24.351	38.9559	26.9606	30.6702	29.1735
Cluster V	627	Mppe1	metallophosphoesterase 1	Down	No Change	No Change	No Change	0.607273	-0.719583	0.0022101	0.888549	-0.170476	1	0.823364	-0.280398	0.504651	0.966244	-0.049541	1	1.78069	0.832438	0.000174275	24.3251	23.4529	26.694	22.8087	25.2687	23.8802	16.2692	13.6914	15.463	14.9221	16.2165	46.6036	40.1666	45.8563	45.942	41.165	41.0437	38.6016	33.5329	36.6964	36.7676
Cluster V	628	Mr1	major histocompatibility complex, class I-related	Down	No Change	No Change	No Change	0.249689	-2.0018	0.000700041	1.15601	0.209153	1	0.378448	-1.40183	0.0513367	1.02683	0.0381986	1	0.625224	-0.677555	0.333803	9.37196	7.77355	7.04829	10.4503	10.8414	6.93283	9.06944	2.69032	3.7635	0.72454	0.857284	4.69021	5.81545	4.61413	5.4491	3.70865	6.36493	2.5713	1.66564	2.47004	0.904556
Cluster V	629	Mta3	metastasis associated 3	Down	No Change	No Change	No Change	0.498679	-1.00382	0.000895555	0.872153	-0.197347	1	0.727694	-0.458595	0.343748	1.00103	0.00148633	1	1.30041	0.37897	0.286563	35.428	52.3911	39.1691	35.8639	26.9563	40.2316	44.6171	13.6021	24.0635	20.086	26.6749	53.8916	61.7359	49.5184	50.3955	61.8686	53.0526	25.7032	41.4468	40.7024	52.3739
Cluster V	630	Mtap	methylthioadenosine phosphorylase	Down	No Change	No Change	No Change	0.50444	-0.987247	0.00820097	0.709686	-0.494747	1	0.863379	-0.211935	0.802471	1.01512	0.0216548	1	1.69064	0.757566	0.0422234	12.383	11.0484	10.5296	11.6529	6.64954	5.24241	8.58353	6.28352	5.09252	4.4684	6.98711	18.5998	17.935	20.8913	22.4651	15.6049	20.2221	20.2309	16.9037	13.9511	15.0198
Cluster V	631	Mtor	FK506 binding protein 12-rapamycin associated protein 1	Down	No Change	No Change	No Change	0.651682	-0.61776	0.000176532	0.96933	-0.0449409	1	0.91772	-0.123874	0.75211	0.964269	-0.0524921	1	0.555793	-0.847381	9.92302e-08	314.703	301.425	364.584	318.054	308.623	317.651	323.19	194.092	222.469	210.982	224.606	188.166	187.875	169.03	171.361	178.995	175.237	148.113	176.023	172.665	170.156
Cluster V	632	Myg1	melanocyte proliferating gene 1	Down	No Change	No Change	No Change	0.369119	-1.43784	0.000735815	0.923719	-0.114474	1	0.939071	-0.090694	0.94581	1.04109	0.0580887	1	0.776735	-0.364505	0.500728	29.1862	22.888	21.5802	24.5761	21.5724	22.6613	21.9016	6.93439	2.51064	14.1782	12.6078	21.0527	18.4916	17.6605	21.0208	15.1305	23.4008	15.2187	22.3495	18.4695	15.5866
Cluster V	633	Myo1e	myosin IC	Down	No Change	No Change	No Change	0.56592	-0.82133	0.000252068	1.11872	0.161848	1	0.79611	-0.32896	0.387125	0.942096	-0.0860546	1	3.87231	1.95319	4.65459e-20	110.658	131.015	117.117	134.316	134.623	128.785	137.461	38.4951	82.1877	67.7166	82.3253	459.735	488.739	440.934	424.918	421.023	463.009	387.489	346.492	363.115	377.726
Cluster V	634	Nacc1	nucleus accumbens associated 1, BEN and BTB (POZ) domain containing(Nacc1)	Down	No Change	No Change	No Change	0.600911	-0.734777	0.00019706	1.05393	0.0757755	1	0.952837	-0.069699	0.910639	1.07307	0.101746	1	1.28103	0.357303	0.108404	125.08	150.37	112.015	118.581	154.008	128.349	143.537	81.1499	58.656	92.8877	77.7291	162.993	168.509	164.853	178.764	190.039	163.828	135.946	164.056	159.372	171.22
Cluster V	635	Ncapd2	non-SMC condensin I complex, subunit D2	Down	No Change	No Change	No Change	0.494722	-1.01531	8.72712e-07	1.08018	0.111272	1	1.08945	0.123606	0.832699	1.17512	0.232813	1	0.289527	-1.78823	3.84887e-18	467.779	583.298	415.578	457.708	577.453	550.776	526.396	213.224	282.557	251.444	220.206	142.017	179.949	102.669	157.519	180.553	160.919	148.557	171.564	140.911	155.779
Cluster V	636	Ncapd3	non-SMC condensin II complex, subunit D3	Down	No Change	No Change	No Change	0.580727	-0.784069	0.00214789	0.959089	-0.0602629	1	0.912949	-0.131393	0.845359	1.00448	0.00645192	1	0.359661	-1.47529	5.59477e-10	219.044	262.014	154.268	144.583	202.167	237.617	228.07	112.585	167.51	115.471	96.3528	81.6538	80.1973	66.6395	66.9827	87.0563	75.4785	74.8336	65.5411	58.8593	78.8956
Cluster V	637	Ncapg	on-SMC condensin I complex, subunit G	Down	No Change	No Change	No Change	0.524801	-0.930159	0.000152315	0.993619	-0.00923536	1	1.03802	0.0538405	0.949251	1.11726	0.159966	1	0.266419	-1.90823	9.67554e-16	144.406	183.052	123.612	122.741	159.187	162.822	152.834	68.6367	109.864	75.1026	62.0106	44.1718	47.5915	28.4034	46.6355	48.7136	38.9056	45.3608	44.5605	33.2285	43.1564
Cluster V	638	Ncapg2	non-SMC condensin II complex, subunit G2	Down	No Change	No Change	No Change	0.449049	-1.15506	1.34793e-08	1.00471	0.00678143	1	1.15406	0.206718	0.677986	1.11828	0.161283	1	0.269389	-1.89224	3.93334e-20	237.89	266.914	200.59	195.575	261.79	247.304	240.282	106.438	130.556	105.702	79.6258	71.9241	68.312	49.78	73.5454	68.0743	70.8652	78.4211	81.9563	56.3881	75.6189
Cluster V	639	Ncaph	non-SMC condensin I complex, subunit H	Down	No Change	No Change	No Change	0.623021	-0.682646	0.00391687	1.11586	0.158152	1	0.936017	-0.095394	0.886916	1.11071	0.151484	1	0.345169	-1.53462	1.25154e-12	125.225	165.507	117.896	115.699	164.934	168.673	158.655	105.853	94.284	78.569	60.7235	51.8104	50.1415	39.085	52.1592	54.6452	49.8466	41.3008	50.4366	38.8244	45.4506
Cluster V	640	Ndc80	NDC80 homolog, kinetochore complex component (S. cerevisiae)	Down	No Change	No Change	No Change	0.651286	-0.618638	0.00334491	1.08545	0.118296	1	1.45348	0.539514	0.0315923	1.10205	0.14019	1	0.288271	-1.7945	1.0064e-20	78.7702	93.9576	95.2596	102.039	102.255	95.7916	87.7703	56.1529	64.1478	51.8288	60.5835	27.3137	28.032	21.8999	29.0391	28.4194	27.666	48.1461	34.2117	30.1811	37.1623
Cluster V	641	Nek1	NIMA (never in mitosis gene a)-related expressed kinase 1	Down	No Change	No Change	No Change	0.49813	-1.0054	0.0014221	0.988745	-0.016329	1	0.657549	-0.604829	0.150408	0.944652	-0.0821453	1	1.04042	0.0571659	0.905801	21.5364	19.7491	29.6826	18.5918	20.3889	26.51	28.0728	10.8616	9.30066	12.7534	14.2096	21.9917	22.4609	29.385	21.7293	29.5608	18.4704	20.5729	13.6738	14.4084	16.0741
Cluster V	642	Neurl4	neuralized E3 ubiquitin protein ligase 4(Neurl4)	Down	No Change	No Change	No Change	0.621178	-0.68692	0.00158119	0.93535	-0.0964211	1	0.680721	-0.554864	0.0250903	0.935054	-0.0968783	1	1.22922	0.297738	0.230738	81.7104	86.8838	99.0307	91.2174	76.6843	84.1273	81.7384	36.3089	57.4965	55.1474	72.7056	114.551	106.728	107.697	95.7818	110.633	101.2	63.0179	80.2264	80.2623	75.0745
Cluster V	643	Nup205	nucleoporin 205	Down	No Change	No Change	No Change	0.6235	-0.681538	4.45482e-05	1.03784	0.0535827	1	0.975407	-0.0359231	0.946848	0.931674	-0.102103	1	0.883526	-0.178655	0.399085	150.986	182.421	150.702	162.415	173.849	169.739	163.897	94.9649	113.846	92.8356	100.803	140.132	151.606	135.987	123.783	143.762	130.955	153.107	134.323	142.015	126.82
Cluster V	644	Nup85	nucleoporin 85	Down	No Change	No Change	No Change	0.585872	-0.771343	0.000359839	0.997894	-0.00304131	1	1.12312	0.167506	0.746474	1.054	0.0758769	1	0.837284	-0.256211	0.326894	49.2264	53.3084	47.4684	37.762	58.8451	49.1639	53.8086	37.038	25.9735	26.2894	27.8642	42.3916	42.718	40.483	41.5196	47.2457	43.613	47.424	50.8953	43.5659	46.1905
Cluster V	645	Obfc1	oligonucleotide/oligosaccharide-binding fold containing 1	Down	No Change	No Change	No Change	0.435855	-1.19808	0.00932266	0.879925	-0.184547	1	0.910322	-0.13555	0.920939	0.904117	-0.145418	1	1.02064	0.0294809	0.970407	14.3038	12.1795	8.748	5.36762	11.3074	11.9647	12.6891	5.58128	3.40729	8.14441	3.32012	12.4924	11.5704	11.894	13.2374	7.75781	11.5084	10.2163	11.1661	9.60681	12.6527
Cluster V	646	Ogfod1	2-oxoglutarate and iron-dependent oxygenase domain containing 1	Down	No Change	No Change	No Change	0.644744	-0.633201	0.00957455	0.945626	-0.0806578	1	0.704991	-0.504324	0.0840443	0.964348	-0.0523743	1	1.07642	0.106239	0.744971	25.126	26.0948	27.3824	25.9994	25.3619	25.1138	22.6304	17.1794	15.2947	18.7993	16.2872	26.122	26.9012	31.5864	25.2419	29.0774	27.2795	21.9114	19.5301	17.6666	20.42
Cluster V	647	Oxct1	3-oxoacid CoA transferase 1	Down	No Change	No Change	No Change	0.632788	-0.660205	0.00315948	1.1959	0.258092	1	0.933314	-0.0995657	0.870356	1.00142	0.00204912	1	1.05425	0.0762164	0.808426	48.3995	65.1999	49.5655	62.8697	75.908	61.6088	59.7863	44.2563	31.6999	32.9472	28.7475	60.9753	56.8738	54.1681	65.5011	52.6863	54.0697	46.4951	60.4551	50.1253	56.9858
Cluster V	648	Paox	polyamine oxidase (exo-N4-amino)	Down	No Change	No Change	No Change	0.368445	-1.44048	0.000795056	0.876808	-0.189667	1	0.792787	-0.334995	0.731162	1.04762	0.067109	1	0.690126	-0.535069	0.285805	7.78017	8.80211	6.32072	7.13997	7.00519	6.93283	5.69276	3.47943	2.76489	2.21481	2.77626	4.57624	5.33691	5.8856	5.4491	6.8332	4.27384	5.1057	4.54557	3.77432	3.26927
Cluster V	649	Pask	PAS domain containing serine/threonine kinase	Down	No Change	No Change	No Change	0.412524	-1.27745	0.00320265	0.966425	-0.04927	1	1.02258	0.0322098	0.988709	1.03795	0.0537326	1	0.436344	-1.19646	0.00607541	36.4896	43.249	23.4523	19.6328	39.7268	39.009	34.5956	9.39103	23.458	14.6822	9.20961	17.9878	13.8196	13.2073	13.5966	17.2819	15.8467	24.5676	15.9515	11.231	9.62468
Cluster V	650	Paxip1	PAX interacting (with transcription-activation domain) protein 1	Down	No Change	No Change	No Change	0.638179	-0.647966	0.00621752	1.02044	0.0291956	1	0.968321	-0.0464427	0.947366	1.02997	0.0426074	1	0.59131	-0.758012	0.000778617	160.44	209.053	105.837	120.52	186.957	185.252	153.988	100.35	103.857	109.432	90.8015	93.0288	96.6639	91.3637	96.6395	108.607	84.2405	88.5488	93.1471	89.8875	91.2847
Cluster V	651	Pcbp3	poly(rC) binding protein 3	Down	No Change	No Change	No Change	0.424427	-1.23641	0.00331959	0.99709	-0.00420378	1	0.572621	-0.804348	0.156589	0.956852	-0.063632	1	0.553055	-0.854505	0.0534851	13.154	15.2257	14.7178	12.4792	16.6324	13.5653	14.6191	2.82979	7.86846	8.70538	4.96779	8.15399	7.82277	7.84992	6.46335	8.15443	8.181	3.98614	4.18697	5.97468	4.03153
Cluster V	652	Pcna	proliferating cell nuclear antigen	Down	No Change	No Change	No Change	0.606273	-0.721961	0.00109989	1.17679	0.234863	1	1.2845	0.361209	0.301313	1.06684	0.0933434	1	0.608542	-0.716571	0.00110069	180.685	233.76	255.639	341.601	237.426	233.17	239.218	133.562	125.357	123.012	159.74	119.736	149.288	138.749	143.476	150.555	140.997	211.937	189.086	148.386	148.972
Cluster V	653	Pde4dip	phosphodiesterase 4D interacting protein (myomegalin)	Down	No Change	No Change	No Change	0.633931	-0.657602	0.0058642	1.02224	0.0317278	1	0.678048	-0.56054	0.0380962	1.16872	0.224927	1	1.20061	0.263769	0.334647	49.6759	40.6615	50.8103	48.7624	55.1438	47.3454	41.1307	20.8056	30.7614	30.2441	37.4901	49.5954	65.1713	54.7074	60.3702	73.0124	64.6874	37.0711	37.7124	37.3706	41.049
Cluster V	654	Pde7a	phosphodiesterase 7A	Down	No Change	No Change	No Change	0.590028	-0.761145	0.00218821	1.01055	0.0151381	1	0.636404	-0.651985	0.0185403	0.933269	-0.0996352	1	1.69724	0.763187	0.00177172	99.1183	93.0428	134.994	137.661	97.6386	96.8381	108.678	50.9435	51.3698	59.2669	95.7965	200.765	183.75	170.767	159.689	165.808	192.725	134.207	117.717	114.838	104.404
Cluster V	655	Pdlim1	PDZ and LIM domain 1 (elfin)	Down	No Change	No Change	No Change	0.513438	-0.961738	0.000765157	1.18394	0.2436	1	0.986652	-0.0193871	0.986543	1.20952	0.274433	1	0.638865	-0.646416	0.0334601	33.8697	41.2685	38.9136	49.4063	46.2046	44.1603	40.276	12.9341	22.7505	27.8669	14.5069	27.948	20.3956	24.5104	29.806	31.2302	27.0924	19.1753	24.3366	24.2322	28.1031
Cluster V	656	Phactr2	phosphatase and actin regulator 2	Down	No Change	No Change	No Change	0.467608	-1.09663	0.00457519	0.73076	-0.45253	1	0.732728	-0.448651	0.527447	1.03799	0.0537863	1	0.651032	-0.619201	0.140971	15.6398	20.3067	11.4186	11.0411	11.6778	11.7813	11.6408	7.6244	8.8683	5.61216	7.41328	10.8645	11.3614	8.6042	9.41536	14.7491	7.84281	6.69277	9.1777	5.79081	8.4516
Cluster V	657	Phc1	polyhomeotic-like 1 (Drosophila)	Down	No Change	No Change	No Change	0.545302	-0.874872	9.73271e-05	1.08995	0.124257	1	0.714149	-0.485704	0.104447	1.0234	0.0333723	1	0.692531	-0.53005	0.0297367	88.1719	97.2361	62.5065	77.6245	105.782	95.3335	81.5374	37.3194	52.1448	56.0864	34.6766	56.9094	57.0236	57.7454	66.7589	58.5222	50.4165	38.5031	38.8797	43.9606	42.1207
Cluster V	658	Phf19	PHD finger protein 19	Down	No Change	No Change	No Change	0.317302	-1.65607	0.000399483	1.13126	0.177931	1	0.925784	-0.111253	0.940445	0.894191	-0.161346	1	0.813991	-0.296916	0.639052	11.638	23.1698	12.0472	16.7528	18.0575	16.2	19.6657	8.41596	1.76383	6.38031	3.24083	13.8947	12.8852	11.356	11.1518	7.95803	14.9845	12.0101	10.4563	14.8766	9.72739
Cluster V	659	Piezo1	piezo-type mechanosensitive ion channel component 1(Piezo1)	Down	No Change	No Change	No Change	0.474167	-1.07653	3.69686e-07	1.03143	0.0446403	1	0.804882	-0.313151	0.412432	1.0453	0.06392	1	2.62957	1.39483	2.86266e-11	56.6825	64.358	47.2629	42.4131	52.2691	66.8438	69.9274	24.586	23.8682	27.0212	30.9167	152.076	152.494	138.021	129.603	185.774	147.274	100.086	139.958	113.975	120.953
Cluster V	660	Pkd1	polycystic kidney disease 1 homolog	Down	No Change	No Change	No Change	0.582101	-0.780658	0.00483183	0.857797	-0.221293	1	0.709017	-0.496108	0.178493	0.932531	-0.100777	1	1.74424	0.802602	0.00275021	50.1825	48.0655	51.6186	42.5389	31.7981	51.1289	45.9392	36.0972	16.609	26.7474	36.8558	89.4832	78.8775	93.0553	70.8358	91.3567	81.592	64.4844	58.4964	52.2779	71.8696
Cluster V	661	Pkmyt1	protein kinase, membrane associated tyrosine/threonine 1	Down	No Change	No Change	No Change	0.517282	-0.950976	0.00379073	1.06623	0.0925138	1	1.04968	0.0699558	0.947366	0.955185	-0.0661476	1	0.715784	-0.482403	0.185132	22.449	35.9255	21.2769	19.1246	33.3151	27.5528	33.2415	14.067	8.57228	16.6935	15.5884	19.5265	19.7509	17.7305	15.0857	19.6132	19.7538	19.4115	19.3471	18.8998	22.1288
Cluster V	662	Plac8	placenta-specific 8	Down	No Change	No Change	No Change	0.358438	-1.4802	0.000512021	1.32275	0.403541	1	0.490539	-1.02756	0.0431142	1.1384	0.187011	1	1.53911	0.622097	0.206688	27.3784	38.0642	47.3424	77.9735	43.4857	42.6041	34.8644	24.3707	14.8796	7.392	7.24355	72.2759	45.3801	55.9445	80.4388	57.4891	59.7025	22.8908	40.7828	20.8991	28.9607
Cluster V	663	Plekhm3	pleckstrin homology domain containing, family M, member 3(Plekhm3)	Down	No Change	No Change	No Change	0.450135	-1.15157	0.000568978	0.8088	-0.306145	1	0.82941	-0.269842	0.719337	0.979501	-0.0298805	1	2.16461	1.1141	0.000856029	59.9468	46.5424	32.8961	31.441	36.6718	47.5683	34.6227	15.4898	39.1347	13.0102	16.0084	117.055	93.0912	91.5824	99.8165	102.962	92.7659	87.2029	91.965	65.7705	88.7344
Cluster V	664	Plgrkt	plasminogen receptor, C-terminal lysine transmembrane protein(Plgrkt)	Down	No Change	No Change	No Change	0.401143	-1.31781	0.0008801	1.3759	0.460372	1	0.621426	-0.686347	0.207939	1.00907	0.0130196	1	2.18677	1.1288	0.00397945	8.1775	9.42518	12.1083	14.3909	12.578	15.8639	11.6864	6.14405	1.53291	4.34482	3.85282	22.8602	18.8744	23.2623	23.7255	19.0789	22.7814	10.4587	12.6227	14.9232	15.8415
Cluster V	665	Plk1	polo-like kinase 1 (Drosophila)	Down	No Change	No Change	No Change	0.622663	-0.683476	0.00361085	1.23614	0.305838	1	1.06207	0.086878	0.908575	1.32545	0.406487	1	0.253597	-1.97939	3.93334e-20	71.4618	84.0676	62.7401	76.2111	96.9922	95.6931	90.8522	49.0081	40.4416	50.7905	40.9539	20.3614	21.4761	13.5082	26.4053	24.2261	22.722	16.8697	23.1594	17.5171	20.8209
Cluster V	666	Plk1s1	polo-like kinase 1 substrate 1	Down	No Change	No Change	No Change	0.455351	-1.13495	2.04897e-05	1.00947	0.0135958	1	0.710823	-0.492438	0.22118	1.17401	0.231445	1	0.766118	-0.384362	0.229623	28.0588	23.2316	30.0873	26.4903	28.1361	29.2026	25.7037	11.9358	8.10675	13.9359	15.4162	21.2137	20.3956	20.7316	20.8766	26.6339	25.6852	12.7679	13.4376	16.127	16.7448
Cluster V	667	Plp2	proteolipid protein 2	Down	No Change	No Change	No Change	0.535964	-0.899792	0.000104867	1.10451	0.143401	1	0.951548	-0.0716512	0.921913	1.05643	0.0791942	1	2.18383	1.12686	3.66008e-07	20.6784	28.2582	25.1312	29.9314	26.5062	27.8557	24.7899	11.6886	10.2735	16.908	14.0448	49.8976	63.2962	48.5909	52.7707	56.877	61.2596	50.2315	53.0432	52.5292	49.4474
Cluster V	668	Pml	FXYD domain-containing ion transport regulator 1	Down	No Change	No Change	No Change	0.504754	-0.986348	4.15619e-10	1.07438	0.103502	1	0.759775	-0.396357	0.0571633	1.04232	0.0597939	1	2.79859	1.4847	5.27886e-21	181.365	192.801	180.757	221.35	190.855	206.094	176.633	90.4823	95.9324	88.2594	98.7834	586.745	490.218	476.071	550.115	550.558	518.084	378.24	402.798	401.539	390.692
Cluster V	669	Poc1b	POC1 centriolar protein B(Poc1b)	Down	No Change	No Change	No Change	0.61258	-0.70703	0.00706466	0.999667	-0.000480733	1	0.680666	-0.554982	0.081919	0.914599	-0.128789	1	0.740854	-0.432739	0.122447	37.1166	42.3144	35.3491	39.8896	42.1072	40.6096	30.3803	21.0894	18.3213	26.4639	27.8642	32.227	26.5863	26.2155	25.5389	22.4355	29.7856	20.1448	17.5442	21.6408	17.8288
Cluster V	670	Pola1	polymerase (DNA directed), alpha 1	Down	No Change	No Change	No Change	0.384691	-1.37823	2.89945e-14	0.975604	-0.0356329	1	0.977921	-0.0322107	0.96258	0.907156	-0.140577	1	0.48304	-1.04979	4.01364e-08	181.72	188.654	157.623	147.691	169.789	187.958	181.379	82.4908	57.4965	70.4851	60.3258	92.3028	90.9139	71.8212	75.5876	82.9931	72.7767	98.5929	81.484	66.5526	85.9069
Cluster V	671	Pold1	polymerase (DNA directed), delta 1, catalytic subunit	Down	No Change	No Change	No Change	0.606757	-0.72081	5.82708e-05	1.06275	0.0877963	1	0.716182	-0.481601	0.0234647	1.08035	0.111498	1	1.44827	0.534326	0.00423293	172.1	216.367	197.714	209.717	196.138	204.381	220.385	123.359	105.66	124.851	120.344	299.703	271.666	277.587	268.597	330.516	318.065	162.974	219.797	217.722	210.179
Cluster V	672	Pole	polymerase (DNA directed), epsilon	Down	No Change	No Change	No Change	0.483946	-1.04708	5.41534e-07	0.991305	-0.0125986	1	1.14082	0.190071	0.705979	1.0172	0.0246046	1	0.584061	-0.775808	0.000422509	132.486	145.022	94.6102	110.227	122.571	131.467	127.571	60.2318	76.2526	53.7807	49.8315	75.7942	85.6513	55.8929	68.7352	85.86	66.4811	83.3681	90.9807	74.5144	81.7194
Cluster V	673	Pole2	polymerase (DNA directed), epsilon 2 (p59 subunit)	Down	No Change	No Change	No Change	0.351412	-1.50876	0.000132559	0.88725	-0.172587	1	1.27223	0.347359	0.705236	0.964504	-0.0521407	1	0.550469	-0.861268	0.0460311	9.37196	10.8345	12.2954	11.0966	5.78738	9.80028	11.7654	3.73145	3.64681	3.34161	4.49455	6.0455	5.81545	6.02196	4.96311	6.8332	5.45441	7.98458	9.05405	6.87567	6.42841
Cluster V	674	Polq	polymerase (DNA directed), theta	Down	No Change	No Change	No Change	0.595022	-0.748986	0.00214239	0.939389	-0.0902052	1	1.25111	0.323205	0.467558	1.06491	0.0907369	1	0.398823	-1.32618	5.62389e-09	73.0027	90.6345	65.1417	52.4256	65.3156	90.8372	77.9671	41.0864	47.2796	45.7563	47.3711	32.3508	36.4744	22.4134	28.0783	34.5384	34.5388	40.9047	38.3233	35.6348	37.3281
Cluster V	675	Ppil1	peptidylprolyl isomerase (cyclophilin)-like 1	Down	No Change	No Change	No Change	0.480575	-1.05717	0.000219469	1.06893	0.0961665	1	1.0608	0.0851491	0.930215	1.06117	0.0856553	1	0.920067	-0.120189	0.773896	32.3524	30.486	36.5132	37.931	36.1457	36.3521	31.1745	17.9122	7.48769	17.8736	20.3754	31.0302	28.2335	32.1441	30.5493	31.9138	34.5388	34.4087	32.3903	28.0298	34.4635
Cluster V	676	Ppm1f	protein phosphatase 1F (PP2C domain containing)	Down	No Change	No Change	No Change	0.427918	-1.22459	0.000162309	0.897932	-0.155321	1	0.629895	-0.666816	0.12305	1.0163	0.0233331	1	1.31884	0.399272	0.309295	27.474	35.515	31.4728	29.5614	30.8967	24.8922	27.7411	14.401	5.23377	14.6822	19.5664	39.5732	39.8417	45.1708	40.9975	37.5877	48.0305	27.8993	28.0154	21.2988	27.4139
Cluster V	677	Prc1	protein regulator of cytokinesis 1	Down	No Change	No Change	No Change	0.618785	-0.69249	0.000959363	1.07329	0.102041	1	1.01805	0.025806	0.974727	1.0648	0.0905839	1	0.25771	-1.95618	2.12248e-23	203.335	244.901	196.032	229.372	236.344	239.304	216.961	120.296	163.098	126.334	121.812	57.9352	65.5579	42.537	61.326	67.304	48.1581	67.9944	53.8445	48.3099	55.2064
Cluster V	678	Prickle3	prickle homolog 3 (Drosophila)	Down	No Change	No Change	No Change	0.355465	-1.49222	8.72864e-05	1.08118	0.112611	1	0.553355	-0.853723	0.0694026	0.954879	-0.0666095	1	1.53928	0.622253	0.147317	10.8955	10.7702	9.32272	6.88219	10.0111	12.7835	14.9965	2.4909	4.56189	4.57745	3.03766	15.9908	14.2402	17.4762	15.3281	13.6205	16.6048	6.74814	8.81045	8.31601	11.315
Cluster V	679	Psat1	phosphoserine aminotransferase 1	Down	No Change	No Change	No Change	0.547938	-0.867915	0.00126922	1.00991	0.0142249	1	0.817749	-0.29027	0.591455	0.984269	-0.0228755	1	0.877993	-0.187719	0.595912	30.475	51.0597	47.3791	43.052	45.5779	48.1814	36.7809	30.6102	18.2218	22.2729	23.0674	38.2229	36.8773	38.085	41.261	30.9126	39.2252	27.7356	38.8352	31.114	25.7211
Cluster V	680	Psd4	pleckstrin and Sec7 domain containing 4	Down	No Change	No Change	No Change	0.585477	-0.772317	7.16041e-05	0.898532	-0.154358	1	0.729807	-0.454413	0.0625578	1.03066	0.0435615	1	2.32856	1.21944	5.74999e-11	78.3604	109.265	108.172	96.125	69.3823	96.9366	91.94	50.9435	58.8268	53.2028	67.9373	236.453	224.401	227.965	204.729	243.225	261.983	170.744	164.902	163.578	171.043
Cluster V	681	Ptgr1	prostaglandin reductase 1(Ptgr1)	Down	No Change	No Change	No Change	0.395598	-1.33789	3.42427e-08	1.0582	0.081614	1	0.578704	-0.789103	0.0250903	1.21245	0.277925	1	0.0694557	-3.84776	4.60475e-47	70.6126	66.6463	80.0649	78.8961	73.9249	81.9973	71.8155	30.4144	23.2664	33.4064	27.5248	4.98506	4.13554	5.95071	8.47942	5.09875	4.70123	3.45588	2.7773	3.24109	2.14569
Cluster V	682	Qrsl1	glutaminyl-tRNA synthase (glutamine-hydrolyzing)-like 1	Down	No Change	No Change	No Change	0.526995	-0.924139	0.00520142	1.0858	0.11876	1	0.775506	-0.36679	0.544264	0.89473	-0.160476	1	1.39138	0.476514	0.186459	25.2415	19.1396	24.2838	30.5111	18.4855	24.0525	26.3635	6.10246	17.9135	11.9464	12.2758	32.8451	33.3488	29.3543	28.44	27.9169	29.129	26.4069	24.0782	25.5879	22.7166
Cluster V	683	Rab27a	RAB27A, member RAS oncogene family	Down	No Change	No Change	No Change	0.577192	-0.792877	0.00927456	0.953004	-0.0694466	1	0.66685	-0.584567	0.116552	0.879838	-0.18469	1	1.33381	0.415553	0.206909	16.9336	21.9175	16.821	14.8461	19.3195	19.8025	16.77	9.33475	14.6253	10.8705	8.00049	25.6797	26.6846	21.8999	23.1686	20.6552	21.5104	16.1328	17.7347	14.4672	17.6865
Cluster V	684	Rabl5	RAB, member of RAS oncogene family-like 5	Down	No Change	No Change	No Change	0.482883	-1.05025	0.00709164	1.21453	0.280404	1	0.787167	-0.345259	0.672122	1.26292	0.336764	1	0.975175	-0.0362668	0.953988	21.8567	16.7537	19.7191	24.9634	24.7635	21.009	23.7268	10.2181	3.29797	13.9989	10.0223	20.162	16.993	19.7243	24.8541	20.2853	26.6985	15.135	15.6993	17.3406	11.5179
Cluster V	685	Rad51	RAD51 homolog (S. cerevisiae)	Down	No Change	No Change	No Change	0.44934	-1.15412	1.38554e-05	0.951792	-0.0712814	1	1.65513	0.726946	0.0323694	1.43067	0.516693	1	0.315786	-1.66298	3.3764e-10	41.8336	50.512	40.0141	42.5389	41.6117	37.9379	45.8812	29.0001	13.8945	21.3764	15.0074	13.7733	13.1786	14.8301	18.0924	19.6732	22.0208	26.5804	22.9381	21.8871	20.8209
Cluster V	686	Rad54l	alpha thalassemia/mental retardation syndrome X-linked homolog (human)	Down	No Change	No Change	No Change	0.568224	-0.815469	0.00897239	1.00384	0.00552259	1	1.23701	0.306857	0.636373	0.90935	-0.137092	1	0.439562	-1.18586	4.61654e-05	31.6447	42.4343	25.481	24.8413	36.3909	35.6036	36.4159	18.245	24.4419	19.8522	12.8741	15.6886	15.8911	12.1741	13.0373	13.8908	12.8562	16.9239	19.4114	15.769	20.0636
Cluster V	687	Rasa4	RAS p21 protein activator 4	Down	No Change	No Change	No Change	0.328218	-1.60728	0.00281761	1.12673	0.172138	1	0.474183	-1.07648	0.108441	1.01253	0.0179668	1	1.04664	0.0657605	0.939239	6.45906	9.24963	6.63865	6.66266	7.40255	10.2189	9.29143	4.84233	2.62978	1.33034	0.95887	9.07072	8.2396	6.08092	7.50991	7.86621	8.30736	3.73393	2.96031	3.93736	4.14289
Cluster V	688	Rb1	retinoblastoma 1	Down	No Change	No Change	No Change	0.566871	-0.818908	0.00273164	0.953933	-0.0680405	1	0.754338	-0.406717	0.346337	0.88816	-0.171109	1	0.889936	-0.168227	0.639454	193.849	189.702	241.156	278.694	172.944	179.648	163.287	88.7034	103.786	99.9817	179.7	202.873	179.156	173.919	166.56	174.916	152.295	173.493	125.941	135.246	124.477
Cluster V	689	Rbbp9	retinoblastoma binding protein 9	Down	No Change	No Change	No Change	0.360357	-1.4725	0.00554836	1.00284	0.00408723	1	0.416265	-1.26443	0.039168	1.0478	0.0673653	1	0.603042	-0.72967	0.214943	13.2434	10.115	8.57069	8.92465	7.70792	12.1974	13.8619	2.4909	7.48769	3.50881	1.83598	6.01576	5.33691	7.89169	8.09161	5.00183	7.07104	2.75831	2.60666	2.52766	2.7743
Cluster V	690	Rbl1	retinoblastoma-like 1 (p107)	Down	No Change	No Change	No Change	0.548165	-0.867319	2.26352e-08	1.07115	0.0991633	1	0.94404	-0.0830805	0.856826	1.02207	0.0314958	1	0.542552	-0.882166	2.04703e-08	183.481	203.502	191.874	206.636	208.875	204.597	206.619	117.874	114.397	92.5303	98.268	102.088	110.006	101.96	104.955	106.362	109.666	116.089	93.1471	89.7723	96.2926
Cluster V	691	Rbpms	RNA binding protein gene with multiple splicing	Down	No Change	No Change	No Change	0.177968	-2.49031	0.000178763	1.42788	0.513876	1	0.339739	-1.5575	0.0486468	0.737163	-0.439944	1	1.01833	0.026199	0.984672	1.97174	6.23565	6.22289	3.5003	6.85803	6.88728	10.241	0.923688	0.517113	1.56539	0.393954	5.06186	2.95684	6.6755	4.59892	2.19611	4.03104	1.92417	0.793868	1.93436	1.9873
Cluster V	692	Rcan3	regulator of calcineurin 3	Down	No Change	No Change	No Change	0.324586	-1.62333	0.00748502	1.3353	0.417162	1	0.420383	-1.25022	0.0650782	0.946929	-0.0786723	1	2.05167	1.0368	0.0901357	5.03489	1.91372	4.26517	4.63253	3.4842	6.93283	4.92443	2.12142	1.47027	0.387714	0.857284	7.75756	7.4198	7.84992	8.37749	7.66471	5.76287	3.24796	2.32719	3.55	3.76672
Cluster V	693	Rfc1	replication factor C (activator 1) 1	Down	No Change	No Change	No Change	0.623147	-0.682354	0.000564331	1.01372	0.0196534	1	0.887988	-0.171387	0.697498	0.995063	-0.00714011	1	1.33823	0.420327	0.0484696	122.402	154.764	175.427	171.172	145.387	147.792	147.393	87.5607	75.5353	92.4091	120.54	202.214	207.068	196.408	204.441	207.233	191.027	192.927	182.466	169.946	171.784
Cluster V	694	Rftn2	raftlin family member 2	Down	No Change	No Change	No Change	0.349766	-1.51554	0.00116105	1.09843	0.135445	1	0.445746	-1.16571	0.0292585	1.14884	0.200183	1	1.25423	0.3268	0.586125	9.37196	9.59084	10.7791	11.1595	6.59926	17.8523	7.9521	2.82979	3.60505	3.39492	4.02502	13.7337	11.816	11.7589	11.8714	17.9795	13.0173	3.45588	3.39805	7.53884	7.76607
Cluster V	695	Rfwd3	ring finger and WD repeat domain 3	Down	No Change	No Change	No Change	0.549343	-0.86422	4.59885e-07	1.09065	0.125186	1	0.971805	-0.0412617	0.944843	1.01561	0.0223419	1	0.564145	-0.825862	2.31866e-06	159.028	211.758	168.199	175.466	203.985	195.323	209.016	85.684	109.439	97.4216	102.23	96.7973	113.068	94.199	92.6272	120.363	95.8257	96.3735	103.737	93.2217	100.647
Cluster V	696	Ripk3	receptor-interacting serine-threonine kinase 3	Down	No Change	No Change	No Change	0.5541	-0.851782	0.0030645	1.24764	0.3192	1	0.872954	-0.196023	0.753117	0.956888	-0.0635787	1	2.75085	1.45988	1.62778e-08	13.3353	19.8072	17.0949	24.3344	18.5211	21.9201	18.8048	6.10246	8.64229	12.9824	9.37314	48.9636	47.6897	41.5825	37.1555	45.9436	49.1752	39.7949	41.0944	41.3778	38.6249
Cluster V	697	Rmnd5b	required for meiotic nuclear division 5 homolog B (S. cerevisiae)	Down	No Change	No Change	No Change	0.541304	-0.88549	0.00531354	1.19367	0.255404	1	0.662718	-0.593534	0.136097	1.01617	0.0231448	1	2.28871	1.19454	4.762e-05	19.9235	21.7753	22.6343	33.7326	26.722	19.8025	22.1396	13.2595	6.39697	14.9633	11.7963	54.0155	44.3274	48.9226	54.4139	52.0103	43.2265	27.6815	41.1525	34.2472	27.0389
Cluster V	698	Rnpepl1	arginyl aminopeptidase (aminopeptidase B)-like 1	Down	No Change	No Change	No Change	0.566927	-0.818765	0.00122675	1.01261	0.0180788	1	0.75752	-0.400645	0.307246	1.091	0.125656	1	1.20506	0.269107	0.379841	75.8697	70.3711	64.9778	62.5515	70.0789	73.2608	79.283	30.237	28.5284	55.0335	45.8449	91.9448	76.8437	85.7422	84.7221	100.085	92.8947	44.0247	69.2891	71.2831	72.4833
Cluster V	699	Rpa1	replication protein A1	Down	No Change	No Change	No Change	0.557041	-0.844144	3.10337e-06	1.1328	0.179887	1	1.01893	0.0270593	0.968286	1.0237	0.03379	1	1.04795	0.067569	0.806738	97.4421	133.134	118.713	144.442	134.428	122.904	125.798	50.3881	77.3483	65.7247	65.9564	126.366	130.071	109.61	117.011	134.322	123.388	119.638	137.708	119.273	120.678
Cluster V	700	Rpap1	RNA polymerase II associated protein 1	Down	No Change	No Change	No Change	0.585777	-0.771577	0.000506553	1.01347	0.0193063	1	0.928116	-0.107623	0.859146	1.01166	0.0167225	1	1.27463	0.350083	0.163304	38.4116	34.17	36.4618	40.9799	34.6188	34.8058	36.9462	19.0512	15.845	26.5196	23.7364	49.1407	46.2818	43.5738	46.7424	46.4372	47.4359	45.5502	45.776	40.8532	39.824
Cluster V	701	Rrad	Ras-related associated with diabetes	Down	No Change	No Change	No Change	0.264321	-1.91964	0.00568471	1.00738	0.0106127	1	0.847593	-0.238556	0.8912	1.22742	0.29563	1	2.52913	1.33864	0.0494765	1.68616	1.33886	4.82033	3.6557	1.49621	0.891382	4.49895	0.923688	0.517113	0.506451	0.800297	6.36759	6.30783	7.20252	6.23464	7.3446	10.8233	5.19305	4.59998	7.19806	5.46941
Cluster V	702	Rrm1	ribonucleotide reductase M1	Down	No Change	No Change	No Change	0.570715	-0.809158	0.000100532	1.02768	0.0393949	1	1.06847	0.0955456	0.879914	1.02264	0.032304	1	0.417565	-1.25993	3.82045e-10	290.172	328.311	243.667	256.203	352.627	302.618	269.903	195.728	187.684	154.361	118.266	122.741	126.552	110.701	126.426	128.29	113.43	134.404	140.591	115.127	122.733
Cluster V	703	Rrm2	ribonucleotide reductase M2	Down	No Change	No Change	No Change	0.432066	-1.21067	1.96688e-07	1.16844	0.224586	1	1.17575	0.233577	0.679416	1.23125	0.300124	1	0.208895	-2.25915	1.11621e-21	292.557	361.67	231.584	317.42	414.437	364.329	283.836	157.181	102.99	153.157	96.9524	66.6281	69.4265	48.9766	77.0282	86.4199	64.3752	82.7308	75.6882	63.7112	67.9321
Cluster V	704	Rundc1	RUN domain containing 1	Down	No Change	No Change	No Change	0.569424	-0.812425	0.00537248	0.749409	-0.416175	1	0.655873	-0.608512	0.0851843	0.949992	-0.0740122	1	1.15988	0.213976	0.556251	29.5388	26.9181	21.4286	18.9729	17.5547	23.4542	17.833	10.5875	16.2479	18.3267	13.9544	33.3332	27.5661	29.4366	30.4821	27.3188	28.0166	14.6244	19.7329	21.9595	22.6745
Cluster V	705	S1pr1	sphingosine-1-phosphate receptor 1(S1pr1)	Down	No Change	No Change	No Change	0.650782	-0.619754	0.00174175	0.876298	-0.190507	1	0.748048	-0.418798	0.0877895	1.06284	0.087926	1	2.50213	1.32316	2.17134e-13	102.64	86.3967	74.6173	97.4201	76.0294	66.9214	67.6718	57.4044	53.1373	59.1276	59.0907	243.304	216.297	200.11	225.998	261.108	214.071	152.526	184.103	166.529	154.829
Cluster V	706	Scd2	stearoyl-Coenzyme A desaturase 2	Down	No Change	No Change	No Change	0.576233	-0.795275	0.00670814	1.0449	0.0633629	1	0.651731	-0.617651	0.0799387	0.953354	-0.0689155	1	1.47947	0.565082	0.0638635	129.958	214.354	204.997	269.343	135.799	190.825	169.337	100.439	81.7271	102.625	137.245	195.044	330.224	287.437	225.593	298.222	250.981	179.334	159.236	197.873	169.763
Cluster V	707	Scml4	sex comb on midleg-like 4 (Drosophila)	Down	No Change	No Change	No Change	0.40827	-1.2924	2.30893e-05	1.03681	0.0521533	1	0.564472	-0.825025	0.02053	0.902237	-0.148422	1	1.59199	0.670828	0.0448103	25.2415	21.2264	18.2859	27.6768	18.2611	21.1125	22.4652	6.71662	6.60946	9.55472	12.355	36.3077	33.7366	33.0507	26.225	28.0202	38.7656	19.0473	15.9008	16.583	26.0515
Cluster V	708	Sf3a1	splicing factor 3a, subunit 1	Down	No Change	No Change	No Change	0.666538	-0.585242	0.00880136	1.06325	0.0884854	1	0.873475	-0.195162	0.676725	0.991514	-0.0122949	1	1.15114	0.203063	0.443651	208.87	241.069	207.575	210.955	231.046	247.681	242.456	129.15	202.692	143.827	108.662	234.449	266.319	256.126	219.274	258.491	272.706	206.959	232.715	229.406	212.419
Cluster V	709	Shmt1	serine hydroxymethyltransferase 1 (soluble)	Down	No Change	No Change	No Change	0.458166	-1.12606	0.00313366	1.31815	0.39851	1	0.969137	-0.0452274	0.9687	0.911768	-0.133262	1	2.44467	1.28964	0.00024599	7.15562	8.37931	4.99764	7.64565	10.677	6.62873	11.1389	2.4909	3.46871	3.09807	3.47126	16.6202	15.978	17.6187	14.1075	15.7809	15.8975	16.7319	17.2846	19.3105	11.5612
Cluster V	710	Sirt3	sirtuin 3 (silent mating type information regulation 2, homolog) 3 (S. cerevisiae)	Down	No Change	No Change	No Change	0.227975	-2.13305	0.000571512	1.09362	0.129105	1	0.449334	-1.15414	0.171884	1.13093	0.177507	1	0.818781	-0.288451	0.737316	4.40537	7.28152	5.28255	8.71251	6.80529	1.95267	7.27627	0.923688	2.1225	1.37638	0.714816	3.95559	3.7716	6.162	4.36773	4.61158	6.73161	2.71279	0.98677	2.57056	2.0368
Cluster V	711	Siva1	SIVA1, apoptosis-inducing factor	Down	No Change	No Change	No Change	0.504578	-0.986851	0.00416644	1.37752	0.462073	1	1.05738	0.0804963	0.944505	1.06446	0.0901231	1	0.737614	-0.439062	0.261581	12.6648	13.2946	20.2278	25.8983	23.4929	16.4598	18.9972	8.50037	7.33293	8.75264	6.47423	13.8947	9.33393	10.8351	13.7346	10.0177	12.5069	10.4993	13.4834	12.1553	11.8916
Cluster V	712	Slc35e3	solute carrier family 35, member E3	Down	No Change	No Change	No Change	0.532888	-0.908097	0.000163832	0.803571	-0.315502	1	0.632996	-0.659732	0.0195675	1.00784	0.0112682	1	0.832944	-0.263709	0.379514	37.2122	41.5628	30.607	28.1405	32.6149	27.8557	28.5748	23.3601	16.9468	18.3267	19.0696	31.1653	31.6878	28.2523	29.0391	31.4444	31.3353	24.8961	18.3999	17.2302	16.3538
Cluster V	713	Slc37a1	solute carrier family 37 (glycerol-3-phosphate transporter), member 1	Down	No Change	No Change	No Change	0.45868	-1.12444	0.00312444	1.04526	0.0638626	1	0.737214	-0.439844	0.531987	0.947681	-0.0775273	1	0.794984	-0.331003	0.475329	9.37196	12.2587	11.4651	11.5517	9.10724	13.5185	11.9503	6.8879	5.50277	3.89168	3.9445	7.85419	8.7068	9.74545	8.83241	7.56778	8.52786	6.83303	6.5154	6.0752	6.42841
Cluster V	714	Slc43a3	solute carrier family 43, member 3	Down	No Change	No Change	No Change	0.527429	-0.922951	0.000142159	1.14345	0.193394	1	0.877173	-0.189066	0.746474	1.01517	0.021724	1	0.483547	-1.04827	1.32182e-05	56.4379	70.9003	46.001	75.4747	61.7701	60.7051	66.3226	24.4208	27.1871	35.3183	34.9579	26.3029	35.8233	21.6899	26.0361	28.6119	30.4297	25.1926	26.4165	22.4523	23.9528
Cluster V	715	Slc9a9	solute carrier family 9 (sodium/hydrogen exchanger), isoform 9	Down	No Change	No Change	No Change	0.296199	-1.75536	0.000571512	0.841882	-0.24831	1	0.382472	-1.38657	0.0193315	0.967573	-0.047558	1	0.659075	-0.601486	0.314672	5.77863	7.41256	6.49314	4.92484	6.90708	4.35349	5.90611	2.69032	1.59187	2.05731	1.41477	4.02496	4.13554	4.80577	3.75869	3.44083	5.34416	2.75831	1.57537	0.780852	1.48243
Cluster V	716	Smpd4	sphingomyelin phosphodiesterase 4	Down	No Change	No Change	No Change	0.493915	-1.01767	2.07705e-05	1.06626	0.092564	1	0.875832	-0.191274	0.737177	0.778086	-0.361999	1	0.934101	-0.0983501	0.783948	41.5518	40.2054	28.2959	33.5057	42.8087	36.3521	43.7883	18.004	22.2272	14.9221	17.3092	31.8925	36.9693	33.9352	24.1058	30.8399	25.0398	26.3479	32.0614	28.0298	33.601
Cluster V	717	Sp100	nuclear antigen Sp100	Down	No Change	No Change	No Change	0.606384	-0.721696	1.0061e-05	0.967371	-0.0478585	1	0.73569	-0.442831	0.0242856	0.976729	-0.0339704	1	2.25948	1.17599	9.63719e-14	239.822	245.129	253.77	241.269	245.957	239.62	225.977	146.217	168.171	143.418	139.451	599.448	528.158	541.549	594.342	547.701	488.271	440.992	391.152	397.879	407.278
Cluster V	718	Sp140	Sp140 nuclear body protein	Down	No Change	No Change	No Change	0.498546	-1.0042	6.13297e-06	1.08315	0.11523	1	0.758099	-0.399541	0.20537	0.949428	-0.0748696	1	5.84311	2.54674	1.16863e-33	18.4608	25.6658	22.0962	29.9314	20.7065	23.5945	21.412	11.5712	10.5486	8.5612	13.335	130.092	125.643	131.314	109.653	122.582	135.239	120.839	99.3843	80.8838	90.1166
Cluster V	719	Spag5	sperm associated antigen 5	Down	No Change	No Change	No Change	0.583398	-0.777448	0.00401711	1.09051	0.125	1	1.03941	0.0557654	0.94942	1.14191	0.191445	1	0.242241	-2.04548	1.96755e-16	131.618	180.082	132.582	123.236	176.823	180.527	165.406	66.4798	114.529	92.4091	72.1605	38.9005	45.1535	23.5645	38.6334	44.9093	39.3429	40.944	40.6431	29.6859	37.8627
Cluster V	720	Sqle	squalene epoxidase	Down	No Change	No Change	No Change	0.236375	-2.08085	0.000210136	1.03298	0.0468076	1	1.1709	0.227614	0.893433	1.24737	0.318889	1	0.620318	-0.688919	0.295253	5.03489	6.49774	3.7467	5.90043	5.68927	6.82203	2.63179	0.923688	2.02178	1.37638	0.472002	3.45386	2.18614	3.82791	3.75869	4.42411	3.63586	4.12147	3.11983	3.02289	4.52526
Cluster V	721	Ssx2ip	synovial sarcoma, X breakpoint 2 interacting protein	Down	No Change	No Change	No Change	0.473083	-1.07984	0.00167404	1.00669	0.00962532	1	0.782954	-0.353001	0.631086	1.11397	0.155715	1	0.339874	-1.55693	2.60552e-06	42.4097	32.9313	34.1801	35.8639	46.8595	33.2877	30.992	10.0309	25.7009	19.2912	14.0448	14.5736	11.8865	10.7503	16.8283	11.4779	13.1436	12.3595	8.73502	7.50206	10.2434
Cluster V	722	Stap1	signal transducing adaptor family member 1	Down	No Change	No Change	No Change	0.359032	-1.47782	7.54695e-05	0.909933	-0.136167	1	0.996558	-0.00497365	0.998125	0.881306	-0.182285	1	1.5937	0.672382	0.107361	13.5625	12.3897	17.6819	19.4971	10.4514	12.0829	10.9082	6.03272	2.51064	4.84642	7.48513	19.4249	25.4366	24.6935	16.9986	24.5475	19.7538	25.5654	18.3999	20.5682	27.8866
Cluster V	723	Stil	Scl/Tal1 interrupting locus	Down	No Change	No Change	No Change	0.471724	-1.08399	4.25051e-05	1.02661	0.0378895	1	1.25144	0.323591	0.561331	1.27645	0.352135	1	0.25398	-1.97722	2.82215e-14	68.9239	84.0676	50.0522	56.1972	77.8298	78.8701	65.0264	34.8848	28.4387	35.3655	28.999	20.048	17.7813	13.7269	22.5273	22.4355	20.8489	25.2849	26.2545	14.352	20.1391
Cluster V	724	Stmn1	stathmin 1	Down	No Change	No Change	No Change	0.529853	-0.916336	0.000457688	1.12946	0.17563	1	1.07667	0.106577	0.89335	1.2462	0.317536	1	0.249831	-2.00098	1.17561e-15	606.886	756.994	525.149	486.788	817.106	748.234	792.64	386.273	365.558	388.758	193.932	177.534	164.104	130.287	205.475	202.228	180.413	160.732	187.648	161.525	167.571
Cluster V	725	Tacc3	transforming, acidic coiled-coil containing protein 3	Down	No Change	No Change	No Change	0.543066	-0.8808	0.00167404	1.05809	0.0814656	1	1.23904	0.309228	0.592218	1.26879	0.343455	1	0.271001	-1.88363	8.44029e-13	146.887	166.259	116.793	98.0047	168.394	171.145	169.006	105.028	62.4122	87.965	55.8882	42.4436	46.8913	27.1713	48.7672	50.6968	48.3551	39.3004	49.6155	52.6027	50.9509
Cluster V	726	Tagln2	transgelin 2	Down	No Change	No Change	No Change	0.650813	-0.619686	0.0026842	1.16186	0.216442	1	1.00138	0.00199233	1	1.10304	0.141488	1	1.2396	0.30988	0.175731	94.333	101.423	109.464	121.662	115.806	113.137	122.236	67.4402	49.407	69.757	78.2457	132.311	125.643	120.407	145.849	126.454	145.041	103.098	160.173	127.258	114.65
Cluster V	727	Tcf19	transcription factor 19	Down	No Change	No Change	No Change	0.427406	-1.22632	1.31728e-06	1.19749	0.260019	1	1.32441	0.405355	0.381655	1.07248	0.100948	1	0.406372	-1.29913	4.71731e-07	50.3426	66.3756	35.5741	50.4633	64.072	61.9806	66.6408	21.0111	19.5987	29.6674	16.4841	21.3897	22.1435	18.3435	22.5894	21.8285	21.9415	30.5715	26.4783	24.2322	27.9893
Cluster V	728	Tctn3	tectonic family member 3	Down	No Change	No Change	No Change	0.268964	-1.89451	0.00185944	0.8073	-0.308823	1	0.600667	-0.735362	0.476038	0.832861	-0.263852	1	1.43188	0.517913	0.479078	3.41329	4.65572	2.41139	3.76671	1.86781	2.01669	3.62457	0.923688	1.21356	0.886895	0.714816	5.18327	4.65941	5.17063	3.16953	2.49581	6.83195	3.69948	1.40473	3.18715	3.72217
Cluster V	729	Tex9	testis expressed gene 9	Down	No Change	No Change	No Change	0.350839	-1.51112	0.00155251	0.879157	-0.185806	1	0.761704	-0.392697	0.701874	0.851562	-0.231816	1	1.08208	0.113804	0.869912	15.7143	20.1905	10.4269	7.70608	9.95836	16.1311	20.5104	2.1777	9.93446	4.57745	4.96779	19.4695	15.2829	15.3817	13.3481	14.92	14.422	14.5273	13.3869	11.231	11.7654
Cluster V	730	Tfdp1	transcription factor Dp 1	Down	No Change	No Change	No Change	0.615826	-0.699405	0.000385582	1.11283	0.154227	1	1.09651	0.132913	0.786244	1.07244	0.100893	1	0.63197	-0.662072	0.00080799	76.8841	80.2476	89.8046	89.1109	85.7597	92.1152	99.4185	50.2217	64.8491	43.5112	44.1724	49.5954	56.6383	49.8218	47.9307	64.6067	54.829	54.0035	62.6859	57.9375	53.5235
Cluster V	731	Thap11	THAP domain containing 11	Down	No Change	No Change	No Change	0.571431	-0.80735	0.00350785	1.08231	0.114116	1	0.648514	-0.624791	0.0617432	1.25411	0.326659	1	0.619803	-0.690118	0.0134661	33.3097	38.5488	35.6927	47.6709	35.1633	31.8595	40.5153	25.6724	16.9001	22.5395	16.8161	21.9917	21.398	23.2623	28.7122	26.477	28.4043	11.1181	12.3977	17.5171	16.5914
Cluster V	732	Themis2	thymocyte selection associated family member 2(Themis2)	Down	No Change	No Change	No Change	0.605315	-0.724241	0.0021622	0.936186	-0.095133	1	0.698981	-0.516676	0.0719089	0.934663	-0.0974814	1	2.10904	1.07659	1.06234e-06	88.6934	91.5172	87.0838	79.1896	84.5995	96.4736	73.3843	32.7879	49.1834	73.2585	60.4856	204.216	181.032	178.506	189.923	168.261	168.734	110.669	144.328	134.047	136.354
Cluster V	733	Thop1	thimet oligopeptidase 1	Down	No Change	No Change	No Change	0.459285	-1.12254	0.000103679	1.20578	0.269965	1	0.654802	-0.610869	0.125767	1.09484	0.130723	1	0.511446	-0.967347	0.00112477	17.8201	28.3163	27.5671	32.6448	28.4206	27.6218	29.8167	11.3975	11.3826	12.236	10.1041	12.4639	10.2532	14.9652	10.8025	13.498	16.9616	9.64793	8.09201	7.32064	7.83413
Cluster V	734	Ticrr	TOPBP1-interacting checkpoint and replication regulator(Ticrr)	Down	No Change	No Change	No Change	0.483092	-1.04963	2.06346e-05	1.07401	0.103013	1	0.882987	-0.179535	0.771733	1.01488	0.0213074	1	0.356327	-1.48873	9.57788e-10	82.9123	110.207	75.2947	75.6745	96.6991	108.079	103.92	31.8116	54.5548	47.152	39.357	32.6779	38.7688	24.191	28.9409	33.5742	34.5388	22.219	33.7789	26.929	29.6586
Cluster V	735	Timeless	timeless homolog (Drosophila)	Down	No Change	No Change	No Change	0.507623	-0.978171	0.00114445	1.01856	0.0265335	1	1.03386	0.0480358	0.965513	1.02413	0.0343957	1	0.506393	-0.98167	0.00104878	94.5764	119.192	69.7321	70.1959	113.256	103.585	97.9756	44.1266	78.6109	40.6421	28.4861	48.6972	51.4424	43.4141	49.912	54.5138	42.5935	47.4916	54.0325	48.6604	47.699
Cluster V	736	Tmem198b	transmembrane protein 198b(Tmem198b)	Down	No Change	No Change	No Change	0.358683	-1.47922	0.00693606	1.06787	0.0947394	1	0.622601	-0.683619	0.433972	1.2926	0.370278	1	1.81811	0.862443	0.127485	4.12724	4.88319	4.10376	5.90043	1.75375	3.98906	7.03208	2.12142	1.59187	1.63567	0.90436	8.68668	7.48528	7.68653	8.77648	10.422	11.6471	4.71693	4.4924	6.29217	4.29386
Cluster V	737	Tmem62	transmembrane protein 62	Down	No Change	No Change	No Change	0.231938	-2.10819	1.07199e-06	0.804456	-0.313915	1	0.527692	-0.922232	0.113407	0.801534	-0.319163	1	0.828147	-0.272041	0.649839	10.3553	11.1844	6.7377	7.84792	7.44915	6.98578	8.04089	1.54397	2.62978	2.28024	2.27081	7.91241	7.60869	7.89169	5.30243	4.82583	8.63068	3.64658	2.56214	5.45493	4.79625
Cluster V	738	Tmpo	thymopoietin	Down	No Change	No Change	No Change	0.519732	-0.94416	4.07429e-09	1.0585	0.0820179	1	0.921386	-0.118122	0.77686	1.01307	0.0187355	1	0.397184	-1.33212	1.4575e-16	657.438	728.244	765.126	686.466	778.168	799.205	771.667	367.182	384.439	390.37	348.454	295.072	307.317	251.873	289.869	300.492	275.064	266.271	262.607	238.935	281.652
Cluster V	739	Top2a	topoisomerase (DNA) II alpha	Down	No Change	No Change	No Change	0.506221	-0.98216	8.38201e-07	1.04631	0.0653163	1	1.04474	0.0631401	0.92832	1.15055	0.202326	1	0.249998	-2.00001	9.48483e-24	1600.68	1753.07	1734.01	1661.37	1932.93	1842.32	1661.24	818.542	1053.02	823.688	738.778	453.848	508.936	309.144	499.425	501.767	462.219	468.907	479.204	370.318	453.333
Cluster V	740	Topbp1	topoisomerase (DNA) II beta binding protein	Down	No Change	No Change	No Change	0.662436	-0.594146	0.000416407	0.972712	-0.0399147	1	1.08547	0.118322	0.773151	0.980837	-0.0279147	1	0.65119	-0.61885	0.00019944	353.753	393.304	325.931	325.148	355.916	369.763	340.779	224.492	255.149	232.982	235.082	247.283	241.491	209.94	222.623	227.901	234.796	269.251	252.104	241.934	247.952
Cluster V	741	Traf3ip1	TNF receptor-associated factor 3 interacting protein 1	Down	No Change	No Change	No Change	0.47961	-1.06006	0.0040187	0.814654	-0.295741	1	0.543586	-0.87942	0.0381122	1.10023	0.137805	1	0.871643	-0.19819	0.686875	24.7374	30.0792	20.4356	12.1474	22.7227	24.6632	22.1988	10.2181	17.6887	9.18639	11.0171	20.406	26.0297	19.1568	20.1358	31.8143	20.2221	14.0819	9.45964	9.6632	14.3219
Cluster V	742	Trim37	tripartite motif protein 37	Down	No Change	No Change	No Change	0.592298	-0.755604	0.000783431	1.07857	0.109121	1	0.991567	-0.0122171	0.989974	0.961594	-0.0565001	1	0.479934	-1.05909	9.1278e-07	71.8021	71.5171	49.1828	56.4451	77.5084	79.4586	63.4158	40.7671	44.0762	35.7399	31.4247	31.7054	30.5897	30.0803	32.6101	29.5608	26.6564	30.9467	29.4597	28.7812	32.9414
Cluster V	743	Trpc2	transient receptor potential cation channel, subfamily C, member 2	Down	No Change	No Change	No Change	0.465408	-1.10343	6.14366e-05	0.922483	-0.116407	1	0.759505	-0.396868	0.415452	0.944068	-0.0830369	1	0.853741	-0.22813	0.529782	25.0118	32.0535	19.779	18.4561	23.9283	25.6211	26.5054	12.1976	11.5804	11.3879	12.5049	21.0056	21.8917	22.7021	17.0558	22.2009	22.6749	16.0651	16.2063	13.2733	20.8828
Cluster V	744	Tspan2	tetraspanin 2	Down	No Change	No Change	No Change	0.390141	-1.35793	0.000150222	0.98719	-0.0186004	1	0.517309	-0.950901	0.0319984	0.951265	-0.0720815	1	0.417774	-1.25921	0.000565494	20.3841	21.9756	18.5721	22.2204	22.784	17.1185	18.0772	9.77029	5.15516	9.00465	7.74777	7.71544	10.1814	7.55017	10.232	4.74166	9.22159	5.15737	4.0188	4.38601	3.9746
Cluster V	745	Tubb5	tubulin, beta 5	Down	No Change	No Change	No Change	0.587214	-0.768043	2.30893e-05	1.17625	0.234192	1	1.07309	0.101775	0.843179	1.12893	0.174962	1	0.541862	-0.884001	8.9636e-07	1179.05	1380.76	1277.45	1590.01	1625.57	1344.86	1457.66	849.609	689.843	817.167	647.752	701.372	775.882	602.014	765.81	806.417	775.126	738.046	821.915	695.986	719.042
Cluster V	746	Txnrd1	thioredoxin reductase 1	Down	No Change	No Change	No Change	0.659959	-0.599551	0.00878915	0.963018	-0.0543658	1	0.80677	-0.309771	0.398936	0.990046	-0.0144323	1	1.02752	0.0391687	0.907127	53.5585	58.8827	52.1493	45.0401	55.6565	58.0371	52.6013	41.7727	41.5975	36.7189	24.725	57.0308	58.9554	53.1362	62.9182	54.9563	49.5617	45.4739	48.7821	42.6894	44.9717
Cluster V	747	Ube2o	ubiquitin-conjugating enzyme E2O	Down	No Change	No Change	No Change	0.551997	-0.857267	9.26227e-05	0.968777	-0.0457638	1	0.876579	-0.190043	0.702797	1.08473	0.117337	1	0.807483	-0.308496	0.23933	112.205	91.4307	91.3857	94.5031	95.7658	87.0723	103.735	32.208	58.656	59.8194	66.442	78.8838	78.1572	81.1773	80.0324	99.6731	78.7081	65.8279	70.9176	73.4099	68.2649
Cluster V	748	Uhrf1	ubiquitin-like, containing PHD and RING finger domains, 1	Down	No Change	No Change	No Change	0.47181	-1.08372	2.21861e-09	1.13639	0.184457	1	0.967391	-0.0478284	0.940426	1.14402	0.194117	1	0.33606	-1.57321	9.103e-18	448.742	568.498	431.149	523.353	562.733	584.005	524.486	220.462	269.647	243.232	177.79	162.426	173.86	150.451	167.47	197.159	192.21	166.441	169.92	146.11	145.343
Cluster V	749	Unc119b	unc-119 homolog B (C. elegans)	Down	No Change	No Change	No Change	0.607657	-0.718672	0.00946446	1.04023	0.0568957	1	0.656134	-0.607937	0.0556781	0.900544	-0.151132	1	1.51568	0.599969	0.0299982	34.9176	47.3558	60.2822	58.2989	38.1533	48.7465	52.5322	28.408	19.197	33.6814	34.2071	66.8994	79.2855	69.906	55.9676	64.1387	74.4875	41.3623	53.1149	51.4406	43.1168
Cluster V	750	Usp35	ubiquitin specific peptidase 35	Down	No Change	No Change	No Change	0.354188	-1.49741	0.00358258	0.864199	-0.210565	1	0.400221	-1.32113	0.0242445	1.58175	0.661521	1	0.711946	-0.49016	0.420817	6.8837	6.37164	4.82033	4.54866	7.13764	5.1513	3.98468	2.54228	0.953158	2.43533	2.58796	4.60969	3.7716	4.48023	5.86549	8.24881	6.24476	2.32648	1.28602	1.47835	1.75714
Cluster V	751	Vamp5	vesicle-associated membrane protein 5	Down	No Change	No Change	No Change	0.330518	-1.5972	0.00276911	1.05729	0.0803673	1	0.386656	-1.37088	0.0203183	0.783073	-0.352781	1	1.04527	0.0638784	0.942411	5.38255	4.28979	4.22115	3.6039	4.25315	4.29316	7.43659	1.77886	1.92228	1.17041	1.23389	5.09655	3.57137	5.85243	4.36773	2.55958	4.43736	1.6166	1.44924	1.775	2.63076
Cluster V	752	Wdhd1	WD repeat and HMG-box DNA binding protein 1	Down	No Change	No Change	No Change	0.541829	-0.884091	0.000484753	1.08061	0.111842	1	0.957048	-0.0633368	0.938743	1.02156	0.0307757	1	0.557546	-0.842837	0.000934423	74.2009	98.7567	70.1772	66.5464	84.5995	102.625	96.5401	50.7502	56.5311	36.9297	31.4247	45.34	52.9611	37.2546	45.8575	48.4739	44.1432	47.3341	44.3911	34.4261	46.8192
Cluster V	753	Wdr90	WD repeat domain 90	Down	No Change	No Change	No Change	0.464462	-1.10637	0.00932266	1.01703	0.0243568	1	0.877636	-0.188306	0.868691	1.0101	0.0144929	1	0.785675	-0.347995	0.497124	17.5582	23.6198	13.8349	12.573	18.9945	21.8142	21.2159	9.01788	11.7278	8.81079	4.49455	14.1598	18.8013	10.2602	10.3873	19.7293	13.5425	11.9178	14.2451	9.95127	14.4556
Cluster V	754	Wdtc1	WD and tetratricopeptide repeats 1	Down	No Change	No Change	No Change	0.627199	-0.673006	0.00255344	0.994828	-0.00748044	1	0.824824	-0.277843	0.493065	1.09837	0.135369	1	0.616672	-0.697425	0.00139701	79.0731	82.5927	96.0397	104.437	76.5322	75.994	84.8734	61.1555	36.3637	54.9923	62.993	50.8899	47.5915	60.4272	57.4853	61.0039	56.0629	44.9683	46.8209	42.0459	40.929
Cluster V	755	Whsc1	Wolf-Hirschhorn syndrome candidate 1 (human)	Down	No Change	No Change	No Change	0.575702	-0.796605	0.000126689	1.01606	0.0229859	1	0.970023	-0.0439095	0.947366	1.07568	0.105254	1	0.338095	-1.5645	4.18702e-15	631.532	679.538	511.4	463.897	682.587	695.226	627.269	392.551	377.016	341.561	287.787	221.657	225.636	168.867	219.968	241.529	201.297	198.746	209.908	176.698	211.56
Cluster V	756	Xpa	xeroderma pigmentosum, complementation group A	Down	No Change	No Change	No Change	0.516728	-0.952522	0.00496705	0.815983	-0.29339	1	0.996785	-0.0046461	0.998453	1.01573	0.0225163	1	1.11363	0.155273	0.735001	11.9794	14.8795	21.7159	15.348	15.0504	12.2454	10.204	9.28092	6.08866	7.81728	10.2725	17.1677	17.6831	19.2501	21.7865	16.3191	16.8451	20.0365	17.4552	16.279	18.1332
Cluster V	757	Xrcc5	X-ray repair complementing defective repair in Chinese hamster cells 5	Down	No Change	No Change	No Change	0.322331	-1.63339	4.01729e-05	1.0078	0.011209	1	0.524225	-0.931741	0.0530796	0.835799	-0.258771	1	1.89768	0.924239	0.0290009	8.1775	11.6096	13.5439	16.2891	9.52299	8.94829	10.0314	4.74201	1.37078	3.39492	4.80178	21.1568	20.9031	21.2132	18.1521	18.0535	16.6754	11.6127	10.1632	10.3754	12.0624
Cluster V	758	Zcchc8	zinc finger, CCHC domain containing 8	Down	No Change	No Change	No Change	0.568433	-0.814937	6.36224e-05	0.976203	-0.0347466	1	0.720175	-0.473581	0.0707851	0.922752	-0.115985	1	0.816061	-0.293252	0.227044	62.0799	70.1486	87.5632	66.9374	68.297	80.819	70.0359	29.7672	44.0762	45.932	46.8025	57.5189	63.9082	57.9408	54.1119	56.298	55.0991	47.563	41.6274	39.9178	43.1168
Cluster V	759	Zcwpw1	zinc finger, CW type with PWWP domain 1	Down	No Change	No Change	No Change	0.362038	-1.46579	4.52582e-05	0.973803	-0.0382982	1	0.738637	-0.437063	0.529085	1.11292	0.154345	1	0.840761	-0.250232	0.609326	22.295	26.635	20.6154	14.1665	22.345	32.6093	21.1752	6.10246	9.67897	12.1936	5.57359	17.1206	22.6246	18.7243	17.4287	30.5632	17.0879	14.0819	14.0188	15.0777	14.3962
Cluster V	760	Zfp251	zinc finger protein 251	Down	No Change	No Change	No Change	0.424076	-1.23761	5.24512e-06	1.04854	0.068381	1	0.617664	-0.695107	0.0380026	1.08001	0.111039	1	1.10655	0.146066	0.711799	26.4037	27.4423	27.5671	28.9916	30.969	27.8557	26.0046	8.36335	7.33293	16.3652	13.9544	29.416	29.3064	31.3665	34.4198	32.7389	30.1411	18.2956	19.0145	19.8658	17.0071
Cluster V	761	Zfp367	zinc finger protein 367	Down	No Change	No Change	No Change	0.432375	-1.20964	3.12826e-07	1.10344	0.142009	1	1.19445	0.256346	0.646545	1.12778	0.173491	1	0.461224	-1.11646	4.44149e-06	50.1825	52.9758	46.1172	52.0333	55.6565	52.2357	59.6975	14.6138	18.788	26.3766	26.2636	24.3653	23.2316	21.2427	25.6321	24.7783	27.225	34.8787	26.4783	23.097	25.1828
Cluster V	762	Zfp41	zinc finger protein 41	Down	No Change	No Change	No Change	0.586872	-0.768882	0.00519778	1.10302	0.141453	1	0.752971	-0.409334	0.379327	1.06992	0.0975088	1	0.307893	-1.6995	2.09506e-11	36.1667	38.2978	33.0771	38.0383	42.6603	41.5675	35.8942	17.6149	25.7328	22.8606	17.9286	10.8645	10.636	11.5955	14.9142	9.43996	11.0525	7.19965	9.1777	9.07848	7.76607
Cluster V	763	Zfp579	zinc finger protein 579	Down	No Change	No Change	No Change	0.258004	-1.95453	4.71521e-05	0.845727	-0.241735	1	0.585942	-0.771169	0.312654	0.923795	-0.114355	1	0.939166	-0.0905482	0.903616	14.4031	10.6985	10.2912	6.63059	10.3152	10.5451	12.4141	0.923688	2.62978	5.92475	2.67344	13.2134	9.51023	10.5132	9.82677	9.62871	11.247	5.44772	7.38594	6.94309	6.17969
Cluster V	764	Zfp647	zinc finger protein 647	Down	No Change	No Change	No Change	0.262352	-1.93042	0.00737399	1.39799	0.48335	1	0.416197	-1.26466	0.212881	1.09209	0.127088	1	0.435687	-1.19864	0.120249	6.6155	4.55682	6.22289	5.36762	10.915	6.74692	9.40489	0.923688	0.953158	3.71236	0.472002	2.45041	1.287	3.82791	2.73449	1.67705	3.85265	1.04205	0.544084	1.54454	1.05305
Cluster V	765	Zfp831	zinc finger protein 831(Zfp831)	Down	No Change	No Change	No Change	0.42651	-1.22935	2.84386e-08	0.877642	-0.188295	1	0.636593	-0.651558	0.0146987	1.15665	0.209949	1	1.45221	0.538249	0.0321238	73.78	79.3129	76.6251	70.8829	51.5308	74.3282	72.0708	26.4016	40.7659	30.6173	32.8394	116.349	113.851	103.41	117.946	144.542	123.388	57.8605	61.406	61.425	102.466
Cluster V	766	Zfp94	zinc finger protein 94	Down	No Change	No Change	No Change	0.28745	-1.79862	0.000194371	0.957797	-0.0622078	1	0.659633	-0.600264	0.503596	1.0257	0.0366156	1	0.921572	-0.117831	0.870855	5.97854	13.5196	8.35181	7.89356	6.70105	12.8401	8.13092	2.12142	2.70225	4.41267	1.41477	8.52316	7.91344	9.22703	9.16552	9.89398	7.26677	6.44056	3.81972	6.29217	6.01017
Cluster V	767	Zrsr1	zinc finger (CCCH type), RNA binding motif and serine/arginine rich 1	Down	No Change	No Change	No Change	0.356205	-1.48922	1.0061e-05	0.734454	-0.445255	1	0.595283	-0.748354	0.103926	1.2151	0.281071	1	0.415651	-1.26656	0.000286493	44.893	33.4727	22.8409	18.9729	30.0615	24.3111	25.7518	14.6664	9.48736	14.28	9.611	14.4671	15.4982	12.0906	19.1129	17.8673	14.1247	6.21665	8.02029	6.48095	12.6527
Cluster VI	768	A230050P20Rik	RIKEN cDNA A230050P20 gene	No Change	No Change	Down	No Change	0.663163	-0.592564	0.167953	0.89635	-0.157866	1	0.481351	-1.05484	0.00573153	0.941673	-0.0867016	1	1.51399	0.598358	0.128538	25.6549	26.3074	15.6606	11.9994	24.2398	26.2625	18.3091	17.1427	17.4234	12.9399	12.2758	39.4592	33.7366	29.1909	32.134	41.3308	22.9549	12.2881	20.9002	13.6312	18.8806
Cluster VI	769	Acadsb	acyl-Coenzyme A dehydrogenase, short/branched chain	No Change	No Change	Down	No Change	0.519594	-0.944544	0.194823	1.2498	0.321695	1	0.289588	-1.78793	0.005287	1.05992	0.0839595	1	1.65419	0.726128	0.298051	2.47833	5.72632	8.16472	6.47642	6.30369	8.17264	6.33529	5.87245	2.31165	1.37638	1.76908	8.46865	8.91333	9.71228	9.11705	8.42225	11.1789	3.24796	1.22419	2.155	3.81621
Cluster VI	770	Acvr1b	activin A receptor, type 1B	No Change	No Change	Down	No Change	0.851502	-0.231918	0.566688	1.18848	0.24912	1	0.582351	-0.78004	0.00739277	1.0233	0.0332232	1	1.12774	0.173437	0.626566	21.6717	25.2467	23.0928	33.3947	23.6867	26.1997	27.6683	16.1076	21.7703	17.8736	23.7364	31.8256	21.6423	25.4858	28.0211	27.2626	25.5142	13.0361	15.3555	18.0552	14.8491
Cluster VI	771	Afap1	actin filament associated protein 1	No Change	No Change	Down	No Change	0.651132	-0.618979	0.0930234	1.03996	0.0565252	1	0.478812	-1.06247	0.00165636	0.973284	-0.0390675	1	0.779269	-0.359806	0.348465	25.5382	26.4817	33.7985	26.8554	31.5062	28.7458	31.8935	12.4104	27.886	18.8598	15.3419	16.0478	24.1232	26.702	22.8628	19.3696	22.8508	8.49269	12.0416	12.5868	9.55786
Cluster VI	772	Akt3	thymoma viral proto-oncogene 3	No Change	No Change	Down	No Change	0.822588	-0.281758	0.228248	0.884784	-0.176603	1	0.635782	-0.653396	0.000621433	0.992894	-0.010288	1	1.05493	0.0771441	0.771766	192.797	157.209	167.714	171.342	151.268	139.587	148.558	151.057	134.707	116.704	165.362	193.567	182.986	169.604	187.974	165.328	188.966	117.699	104.249	122.019	119.003
Cluster VI	773	Alpk1	alpha-kinase 1	No Change	No Change	Down	No Change	0.9085	-0.138442	0.837209	0.93215	-0.101366	1	0.355994	-1.49007	6.51266e-05	1.00122	0.00175364	1	0.430462	-1.21604	0.000659741	16.7287	20.1113	17.2111	21.4668	12.0678	17.0409	16.6022	18.3416	12.0029	18.9083	16.2165	6.20902	9.80491	7.24551	7.05748	7.95803	8.26895	2.21452	3.81972	2.89786	2.09001
Cluster VI	774	Apbb1	amyloid beta (A4) precursor protein-binding, family B, member 1	No Change	No Change	Down	No Change	1.04535	0.0639818	0.959724	1.07133	0.0993995	1	0.184841	-2.43564	2.32629e-06	0.853861	-0.227927	1	0.436819	-1.19489	0.0203737	13.154	8.85032	7.70127	12.1943	13.8632	8.05199	8.32208	17.325	7.48769	9.25182	7.33647	4.16495	4.13554	4.66327	3.75869	3.16153	4.14501	0.792306	0.420428	0.780852	1.1805
Cluster VI	775	Arfip2	ADP-ribosylation factor interacting protein 2	No Change	No Change	Down	No Change	0.711861	-0.490333	0.201733	1.04977	0.0700784	1	0.499603	-1.00115	0.00214559	1.05938	0.0832229	1	1.21919	0.285922	0.460763	23.5454	25.9551	19.938	17.3695	30.8967	21.5483	27.376	24.2116	13.8945	15.2844	12.5049	30.5496	26.0297	28.0804	33.5671	25.5473	30.571	12.0101	12.5139	16.127	15.7314
Cluster VI	776	Arhgap39	Rho GTPase activating protein 39(Arhgap39)	No Change	No Change	Down	No Change	0.573366	-0.802471	0.0744995	0.84874	-0.236605	1	0.380316	-1.39473	0.0010135	0.816148	-0.293097	1	0.509813	-0.97196	0.0197695	24.8975	15.7548	13.6735	14.2651	14.2287	15.401	17.5765	5.27787	9.84602	13.696	12.6982	10.4099	7.34424	9.92849	7.24641	8.42225	6.92486	2.97238	3.11983	3.49361	4.4374
Cluster VI	777	Asah2	N-acylsphingosine amidohydrolase 2	No Change	No Change	Down	No Change	0.394353	-1.34244	0.0108212	1.0151	0.0216284	1	0.300804	-1.7331	0.00143803	1.10123	0.139116	1	0.544626	-0.876662	0.115846	11.0209	10.2015	7.98497	9.92121	8.07093	9.68455	11.8542	4.09604	5.99408	2.21481	3.03766	4.78808	6.63147	4.48023	6.69454	4.1193	6.69197	2.48026	0.793868	1.83261	1.2498
Cluster VI	778	Asb13	ankyrin repeat and SOCS box-containing protein 13	No Change	No Change	Down	No Change	0.60064	-0.735427	0.0625218	0.781863	-0.355012	1	0.470567	-1.08753	0.00376333	0.953662	-0.0684507	1	1.07163	0.0998118	0.845186	25.6549	22.0226	24.3328	16.2336	17.719	21.009	20.1022	18.9998	7.99621	9.35844	21.3107	27.5021	26.5221	23.1468	23.815	29.5608	20.2221	14.9406	10.6492	10.5813	12.2332
Cluster VI	779	Asph	aspartate-beta-hydroxylase	No Change	No Change	Down	No Change	1.43008	0.516095	0.366007	0.879222	-0.1857	1	0.373281	-1.42167	0.00146286	1.23644	0.306198	1	0.48791	-1.03531	0.0169479	27.474	12.6938	12.8371	18.7336	17.3486	9.91478	16.1336	19.6434	37.5122	18.6999	25.2205	8.3683	10.427	7.05756	8.41727	14.1026	9.452	3.24796	3.52171	3.55	2.52929
Cluster VI	780	Atg4c	autophagy-related 4C (yeast)	No Change	No Change	Down	No Change	0.713115	-0.487793	0.316862	0.906932	-0.140933	1	0.445046	-1.16797	0.00340138	1.01093	0.0156843	1	0.934213	-0.0981763	0.856928	15.4101	13.4739	15.6606	11.2607	13.7627	13.2525	15.5872	7.76632	17.9135	8.91984	7.74777	14.1598	11.4999	15.9504	13.6426	15.3396	13.0879	7.69054	5.5274	6.14875	5.31102
Cluster VI	781	Atxn7l1	ataxin 7-like 1	No Change	No Change	Down	No Change	0.707584	-0.499027	0.0636023	0.953723	-0.0683572	1	0.554239	-0.851419	0.000530856	0.828428	-0.271553	1	0.892344	-0.164328	0.603053	44.5491	57.1247	36.2148	43.9363	43.4857	47.0339	40.8815	37.5299	26.1627	33.5457	32.8394	43.9215	41.7748	37.3442	30.3119	38.4817	33.1378	18.9957	23.4376	21.8369	26.6442
Cluster VI	782	Capn2	calpain 2	No Change	No Change	Down	No Change	0.585446	-0.772392	0.0153079	0.961309	-0.0569274	1	0.412218	-1.27852	9.56452e-06	0.927162	-0.109107	1	1.81138	0.857092	0.0045701	34.3713	36.1826	35.8822	33.8757	31.6301	37.9379	32.98	14.401	34.6306	18.6999	15.3419	69.3225	63.0254	60.4653	68.2144	64.307	46.2492	22.3593	33.1446	25.8331	24.6235
Cluster VI	783	Ccdc71l	coiled-coil domain containing 71 like(Ccdc71l)	No Change	No Change	Down	No Change	0.984536	-0.0224847	0.960249	1.00173	0.00249428	1	0.615773	-0.69953	0.00127217	1.00714	0.0102638	1	1.20635	0.270654	0.267761	78.6224	56.8478	76.0247	71.7944	63.3362	68.7423	78.6108	58.0418	84.1628	66.1076	69.3236	100.157	67.4909	87.4867	93.8155	81.1158	82.0305	51.3055	57.2413	51.0557	49.8682
Cluster VI	784	Ccpg1	cell cycle progression 1	No Change	No Change	Down	No Change	0.801795	-0.318694	0.281278	0.949346	-0.0749938	1	0.588512	-0.764856	0.00156688	1.16257	0.217319	1	0.473993	-1.07706	7.86892e-07	155.169	129.745	115.155	107.266	142.915	112.679	143.537	131.947	115.097	103.52	77.1184	64.9693	62.0117	62.636	89.0053	59.7822	71.6506	36.793	30.4736	38.6994	42.8124
Cluster VI	785	Cd24a	CD24a antigen	No Change	No Change	Down	No Change	0.667043	-0.584149	0.0168239	1.1863	0.246473	1	0.634112	-0.657191	0.00938869	0.973238	-0.0391358	1	1.55036	0.632605	0.00696733	1187.99	1413.78	1594.01	2072.05	1544.4	1455.2	1564.98	900.979	805.61	1038.71	986.377	2123.36	2276.03	2105.6	2246.48	2050.56	2033.86	1657.23	1414.13	1523.12	905.373
Cluster VI	786	Cd72	CD72 antigen	No Change	No Change	Down	No Change	1.01392	0.0199466	0.965109	0.883451	-0.178778	1	0.599671	-0.737757	0.000172647	0.857668	-0.221509	1	1.78653	0.837159	8.25263e-06	570.98	674.195	548.397	446.78	480.638	573.429	611.858	706.843	621.587	569.428	526.86	1054.85	1079.6	1069.82	897.232	841.45	1009.52	611.579	661.388	706.395	582.643
Cluster VI	787	Chst12	carbohydrate sulfotransferase 12	No Change	No Change	Down	No Change	0.484673	-1.04492	0.0394948	1.20968	0.274624	1	0.399196	-1.32483	0.00967768	1.18383	0.243467	1	0.828085	-0.27215	0.663978	38.7096	27.4881	22.32	23.0566	54.8617	35.3783	29.4751	11.5051	30.3573	9.75221	5.57359	28.0174	22.6246	22.653	31.387	28.6119	26.7741	11.3076	9.68346	9.46829	8.53698
Cluster VI	788	Chst15	carbohydrate (N-acetylgalactosamine 4-sulfate 6-O) sulfotransferase 15(Chst15)	No Change	No Change	Down	No Change	0.788694	-0.342462	0.080989	0.974915	-0.0366516	1	0.616565	-0.697676	3.01512e-05	0.930291	-0.104245	1	1.22598	0.293935	0.121951	273.647	292.668	289.338	279.829	272.312	259.148	300.964	226.691	199.672	248.062	225.364	363.616	336.644	348.758	334.473	317.811	323.605	232.463	214.329	222.654	192.924
Cluster VI	789	Cited2	Cbp/p300-interacting transactivator, with Glu/Asp-rich carboxy-terminal domain, 2	No Change	No Change	Down	No Change	1.42265	0.508579	0.138126	1.07164	0.0998221	1	0.516166	-0.954093	0.00113726	0.925068	-0.112369	1	0.888035	-0.171312	0.651631	73.0027	76.6501	64.9301	68.0153	90.2654	76.255	72.0708	125.56	140.344	85.3528	55.7829	71.6044	54.7896	64.1568	70.177	46.3874	59.7025	26.7096	33.8952	36.6179	33.9079
Cluster VI	790	Cnrip1	cannabinoid receptor interacting protein 1	No Change	No Change	Down	No Change	0.334695	-1.57908	0.156991	1.8533	0.890095	1	0.120578	-3.05196	0.00433451	0.887914	-0.171509	1	0.750279	-0.414502	0.753219	4.12724	3.71864	3.82251	7.38048	7.70792	8.12093	5.64589	0.923688	3.89861	0.147816	0.220515	4.20335	0.770692	3.77386	3.51258	0.698879	3.55286	0.46997	0.116236	0.500138	0.296982
Cluster VI	791	Col5a3	collagen, type V, alpha 3	No Change	No Change	Down	No Change	0.552413	-0.856181	0.0526163	0.855229	-0.225618	1	0.211625	-2.24042	2.08279e-09	1.32389	0.40478	1	0.237958	-2.07122	8.04805e-08	560.376	384.731	384.533	379.882	336.296	443.554	356.458	252.031	339.405	266.873	121.022	153.082	85.4939	77.8063	145.313	132.488	141.059	20.3121	35.9676	23.9478	9.02453
Cluster VI	792	Cpm	carboxypeptidase M	No Change	No Change	Down	No Change	1.04821	0.0679213	0.881477	1.05752	0.0806808	1	0.600683	-0.735324	0.00151872	0.923072	-0.115485	1	0.506564	-0.981184	3.48816e-06	390.456	381.663	473.131	509.181	424.032	420.897	401.727	401.602	334.491	474.84	529.445	230.958	192.094	207.737	217.318	186.154	178.79	148.113	120.35	141.247	95.4821
Cluster VI	793	Cpox	coproporphyrinogen oxidase	No Change	No Change	Down	No Change	0.671695	-0.574122	0.0449898	0.879232	-0.185684	1	0.498719	-1.0037	0.000110166	0.955796	-0.0652256	1	0.852685	-0.229915	0.480685	42.3539	44.4556	48.5481	34.4036	46.2046	36.7116	41.3588	38.8059	28.6819	22.2293	31.5052	33.939	45.1535	36.3283	33.2987	40.5707	36.4478	18.2476	18.8649	15.0777	24.5468
Cluster VI	794	Creb3l2	cAMP responsive element binding protein 3-like 2	No Change	No Change	Down	No Change	0.922745	-0.115996	0.842431	0.949423	-0.0748776	1	0.459925	-1.12053	0.000305247	1.27413	0.349515	1	1.11493	0.156954	0.712306	29.1862	24.6088	21.7832	26.8085	29.2006	18.5984	21.0617	18.4089	29.6437	22.7019	22.2274	28.5823	30.9334	24.7512	50.9013	28.1362	28.3263	12.1995	15.4569	11.9886	12.0154
Cluster VI	795	Cyp39a1	cytochrome P450, family 39, subfamily a, polypeptide 1	No Change	No Change	Down	No Change	1.09189	0.126824	0.866239	0.8686	-0.203237	1	0.261531	-1.93495	1.14857e-07	0.76414	-0.38809	1	0.883239	-0.179124	0.735699	14.9308	12.7779	14.7875	14.3453	12.443	14.6598	7.76464	16.7561	20.0716	11.0002	14.0448	13.2976	10.7242	13.5082	10.5054	10.422	7.7499	3.83604	2.22332	4.07465	2.93269
Cluster VI	796	D630037F22Rik	RIKEN cDNA D630037F22 gene	No Change	No Change	Down	No Change	1.10073	0.138461	0.921457	1.15643	0.209678	1	0.240171	-2.05787	0.0016685	0.963135	-0.0541897	1	1.43805	0.52411	0.500764	2.5491	3.93004	3.8971	2.72574	4.25315	5.81614	3.20896	7.13503	4.38747	1.79923	1.91031	4.84135	6.14538	3.94584	3.42806	7.4428	3.51322	1.6166	1.04736	1.04441	1.05305
Cluster VI	797	Ddx58	DEAD (Asp-Glu-Ala-Asp) box polypeptide 58	No Change	No Change	Down	No Change	0.768351	-0.380163	0.129347	0.941935	-0.0863011	1	0.63205	-0.66189	0.00291346	0.943979	-0.0831737	1	2.33302	1.2222	5.05968e-10	119.067	101.565	105.94	129.092	101.202	95.0688	84.7796	73.9586	93.5863	70.5736	96.4445	288.908	232.628	240.384	266.31	233.135	219.792	178.771	161.796	166.838	134.681
Cluster VI	798	Dnajb2	DnaJ heat shock protein family (Hsp40) member B2(Dnajb2)	No Change	No Change	Down	No Change	0.657373	-0.605216	0.433984	0.958661	-0.0609072	1	0.311127	-1.68442	0.00446302	0.856135	-0.22409	1	1.88811	0.916944	0.138704	4.31597	5.3369	5.24709	2.10166	7.07019	5.31505	4.55692	2.4909	5.81598	3.50881	1.23389	8.26796	10.5177	9.36585	6.92573	8.54213	8.63068	2.75831	2.14913	3.14547	3.60709
Cluster VI	799	Dnajc1	DnaJ (Hsp40) homolog, subfamily C, member 1	No Change	No Change	Down	No Change	0.959953	-0.0589642	0.883062	0.849912	-0.234614	1	0.635765	-0.653435	0.00178078	0.854099	-0.227525	1	1.28054	0.356748	0.104443	45.9261	41.0485	45.2673	33.3503	35.9458	40.3313	40.2279	46.549	45.7319	37.4483	39.5329	62.9326	56.1824	50.2333	52.3606	44.1747	48.095	33.5549	37.0929	36.4598	36.4359
Cluster VI	800	Dnajc18	DnaJ (Hsp40) homolog, subfamily C, member 18	No Change	No Change	Down	No Change	0.775605	-0.366606	0.476117	0.871181	-0.198956	1	0.477196	-1.06735	0.0065842	1.07808	0.108458	1	0.89406	-0.161556	0.750825	28.6374	22.8125	23.7152	18.2489	23.2452	22.5456	23.2656	14.401	35.8392	10.9166	16.5721	21.9917	21.6423	23.5645	21.5801	26.0855	24.7833	11.3076	9.24201	9.35184	12.842
Cluster VI	801	Dnase2a	deoxyribonuclease II alpha	No Change	No Change	Down	No Change	0.651105	-0.619038	0.44551	1.46463	0.550533	1	0.299178	-1.74093	0.00326209	0.994777	-0.0075543	1	3.99105	1.99677	0.000379702	4.23402	1.59847	4.74207	4.13302	4.6407	4.70069	7.18994	1.45099	4.64787	2.21481	0.857284	13.699	14.5449	14.0217	10.6596	14.4979	16.8872	3.61705	3.6602	4.25362	5.31102
Cluster VI	802	Dusp5	dual specificity phosphatase 5	No Change	No Change	Down	No Change	1.45259	0.538632	0.11567	1.21606	0.282219	1	0.558791	-0.839621	0.0078615	1.13604	0.184018	1	0.542293	-0.882856	0.00211412	73.9923	58.1285	57.6189	66.6611	81.7432	77.0356	82.2095	75.3827	110.801	118.984	62.3191	42.4436	32.0379	28.4034	53.1461	35.3316	28.4043	14.9406	21.0288	21.9215	18.7519
Cluster VI	803	Edem3	ER degradation enhancer, mannosidase alpha-like 3	No Change	No Change	Down	No Change	0.896734	-0.157247	0.657042	1.09113	0.125818	1	0.608772	-0.716027	0.00189109	1.01326	0.019011	1	0.640263	-0.643264	0.00370219	716.441	635.371	729.215	1005.09	717.787	636.023	668.652	573.633	631.283	579.879	703.379	495.191	404.062	433.144	522.644	432.789	394.638	318.47	278.358	267.441	217.22
Cluster VI	804	Egfl6	EGF-like-domain, multiple 6	No Change	No Change	Down	No Change	0.635654	-0.653687	0.0724013	1.05272	0.0741217	1	0.428728	-1.22187	0.000180466	0.976737	-0.0339585	1	0.50498	-0.985701	0.00230416	50.8232	68.3499	50.0106	65.6559	59.0879	58.9716	53.7556	41.829	53.1373	25.9998	22.4133	29.0097	29.7925	26.6234	34.9195	26.5752	21.9415	12.1995	14.3144	14.4672	7.83413
Cluster VI	805	Ehd3	EH-domain containing 3	No Change	No Change	Down	No Change	0.50326	-0.990623	0.137414	0.753702	-0.407934	1	0.292376	-1.7741	0.00159937	1.07695	0.106958	1	3.39535	1.76356	0.00118746	2.5491	5.3369	3.17931	4.39696	2.42827	1.81477	2.47393	2.96681	1.21356	0.72454	2.50991	8.73004	14.866	14.0217	13.0883	12.6283	14.7962	3.19875	3.89267	3.33057	4.22456
Cluster VI	806	Eid1	EP300 interacting inhibitor of differentiation 1	No Change	No Change	Down	No Change	0.660882	-0.597536	0.0332371	0.904645	-0.144576	1	0.599052	-0.739246	0.00722753	1.071	0.0989548	1	2.73676	1.45247	1.14712e-09	29.6382	28.1198	39.2376	22.2204	37.8173	30.4523	26.5054	26.6389	15.3881	23.3101	20.1239	73.983	85.8364	105.675	104.274	100.243	79.8354	49.5917	53.1149	56.4518	52.8937
Cluster VI	807	Eif2c4	eukaryotic translation initiation factor 2C, 4	No Change	No Change	Down	No Change	0.611786	-0.708902	0.0192206	0.891162	-0.166241	1	0.272994	-1.87306	7.94921e-13	0.811829	-0.300752	1	0.843349	-0.245798	0.492784	39.2113	31.7865	42.1552	38.8733	31.722	27.3275	36.5269	19.7204	25.1236	22.2293	25.2205	32.4673	34.3487	28.6123	23.933	25.9631	27.5694	5.27548	12.1022	9.4021	7.93683
Cluster VI	808	Epsti1	epithelial stromal interaction 1 (breast)	No Change	No Change	Down	No Change	0.95416	-0.067697	0.928277	0.877072	-0.189233	1	0.442879	-1.17502	0.00275513	1.02339	0.0333496	1	1.0717	0.0999069	0.854227	169.562	109.658	78.6464	98.8138	138.351	85.745	95.5806	184.686	124.235	99.7381	46.613	148.523	117.372	117.628	166.978	128.592	96.9233	48.5103	61.8957	54.933	61.1201
Cluster VI	809	Esr1	estrogen receptor 1 (alpha)	No Change	No Change	Down	No Change	0.740666	-0.433105	0.339734	0.904562	-0.144709	1	0.263705	-1.923	7.46178e-09	0.841167	-0.249536	1	0.48485	-1.04439	0.00250353	36.271	21.5676	17.3517	21.1831	21.3774	23.8125	24.3052	18.0199	21.8686	20.1429	14.2096	13.2134	14.866	8.36956	11.199	9.33794	10.1135	3.76099	2.67467	3.3747	2.98343
Cluster VI	810	Etv5	ets variant gene 5	No Change	No Change	Down	No Change	0.868745	-0.202996	0.635835	0.908794	-0.137975	1	0.468747	-1.09312	1.25142e-05	0.86892	-0.202705	1	4.04558	2.01635	1.62527e-16	11.9794	16.0688	14.6028	12.6371	13.64	11.3664	14.037	9.39103	15.3881	12.1197	12.5049	50.0265	60.7285	61.8583	50.8255	43.5486	55.6045	27.7356	31.333	27.8533	20.9459
Cluster VI	811	Fam160a2	family with sequence similarity 160, member A2(Fam160a2)	No Change	No Change	Down	No Change	0.659956	-0.599559	0.0623744	0.82832	-0.27174	1	0.558518	-0.840325	0.00606155	0.884604	-0.176896	1	1.63848	0.712357	0.0150475	25.6549	19.8591	23.2224	19.6846	19.3195	21.4572	15.4479	9.18549	17.0647	16.2985	17.9286	40.0564	39.0459	33.5348	32.1576	36.9105	30.571	18.0976	21.2069	19.1327	25.4315
Cluster VI	812	Fam43a	family with sequence similarity 43, member A(Fam43a)	No Change	No Change	Down	No Change	0.815102	-0.294947	0.285635	0.990012	-0.0144817	1	0.649494	-0.622613	0.00710679	1.03052	0.0433789	1	1.61301	0.689754	0.00104645	129.171	122.598	129.652	125.574	115.414	147.575	114.919	73.8706	116.374	120.089	104.19	216.819	171.784	226.638	188.195	220.593	225.243	112.788	130.573	140.647	148.784
Cluster VI	813	Fbxo32	F-box protein 32	No Change	No Change	Down	No Change	0.614065	-0.703536	0.0602579	0.869567	-0.201631	1	0.472154	-1.08267	0.00229777	1.08705	0.120423	1	0.591034	-0.758687	0.0320601	56.4379	35.6226	59.1633	56.7695	46.353	36.522	35.6858	18.6475	37.6202	29.82	37.7217	30.7404	33.4722	25.1615	29.3337	42.2209	25.6059	10.6814	17.9177	10.9957	16.657
Cluster VI	814	Fos	FBJ osteosarcoma oncogene	No Change	No Change	Down	No Change	0.441162	-1.18062	0.0395893	0.936584	-0.0945199	1	0.348076	-1.52252	0.00724181	0.886615	-0.173621	1	2.18082	1.12487	0.0443205	17.737	24.6805	33.4036	41.2808	8.73196	22.5923	22.0804	10.0309	9.48736	8.4982	16.5721	27.6631	65.4307	72.2856	38.4022	51.8981	56.3255	12.8885	12.1022	14.6315	37.1153
Cluster VI	815	Gfi1	growth factor independent 1	No Change	No Change	Down	No Change	0.71803	-0.477883	0.263968	0.835087	-0.260002	1	0.364548	-1.45582	9.54418e-06	0.90669	-0.141319	1	0.943526	-0.0838653	0.866004	23.5454	25.2084	17.8726	17.8222	23.4929	18.7239	14.1382	11.4709	21.7089	17.9875	12.6078	21.2137	18.1755	23.4687	17.9569	17.2819	21.752	6.0235	6.01955	9.32119	9.17302
Cluster VI	816	Glcci1	glucocorticoid induced transcript 1	No Change	No Change	Down	No Change	0.88055	-0.183523	0.480014	0.986763	-0.0192244	1	0.632198	-0.661551	0.000298045	0.985332	-0.0213183	1	0.420511	-1.24979	6.71455e-14	977.803	773.535	879.493	879.843	918.063	764.99	898.444	822.596	759.63	755.114	751.427	390.18	329.179	386.916	401.093	356.512	332.448	240.143	218.835	244.942	228.587
Cluster VI	817	Glt25d1	glycosyltransferase 25 domain containing 1	No Change	No Change	Down	No Change	0.842929	-0.246517	0.340081	0.861653	-0.214821	1	0.615238	-0.700784	0.000353272	0.841039	-0.249755	1	1.17123	0.228019	0.320574	201.438	194.925	165.62	166.394	128.539	167.905	182.802	160.966	178.614	135.911	156.12	242.603	219.199	196.408	175.453	169.725	208.39	144.222	128.461	138.218	129.026
Cluster VI	818	Grina	glutamate receptor, ionotropic, N-methyl D-asparate-associated protein 1 (glutamate binding)	No Change	No Change	Down	No Change	0.539244	-0.890991	0.0275516	0.911863	-0.133111	1	0.429151	-1.22044	0.0016685	0.982918	-0.0248566	1	1.50064	0.585577	0.162566	17.1087	24.9574	15.844	16.7134	16.7587	15.2594	21.6734	4.69062	16.9972	8.14441	11.7963	27.4661	32.5869	26.8593	25.6918	31.0746	28.6608	9.9026	13.5267	12.5292	13.7577
Cluster VI	819	Gtpbp3	GTP binding protein 3	No Change	No Change	Down	No Change	0.608637	-0.716346	0.0454189	1.04452	0.0628457	1	0.519464	-0.944904	0.00719112	1.01137	0.0163153	1	1.2378	0.307776	0.443363	20.2414	22.4676	27.7713	26.5816	20.7445	25.2788	25.5582	17.0595	7.48769	16.6935	15.9452	31.1653	27.1316	28.9501	29.7637	29.3912	29.0857	9.53105	19.0701	16.0301	15.787
Cluster VI	820	Gys1	glycogen synthase 1, muscle	No Change	No Change	Down	No Change	0.408927	-1.29008	0.012392	0.946066	-0.0799868	1	0.225387	-2.14952	7.33263e-06	1.01756	0.0251114	1	1.31252	0.392335	0.529178	25.5382	24.5297	23.3508	25.5406	21.3271	22.8497	22.8931	3.26777	23.3966	8.66298	4.68781	29.727	34.9506	31.6921	25.9988	38.2304	33.834	5.32838	9.01572	7.45671	7.13993
Cluster VI	821	Hexa	hexosaminidase A	No Change	No Change	Down	No Change	0.585489	-0.772285	0.0564309	1.03548	0.0502955	1	0.480136	-1.05848	0.00606155	0.800841	-0.320413	1	2.41737	1.27344	0.000303258	16.6306	15.2257	15.1164	18.0762	13.7013	21.8561	11.219	4.42636	13.1121	7.9966	11.1273	37.2368	38.255	38.085	27.5687	33.865	29.5217	13.5332	19.3471	16.7693	23.0482
Cluster VI	822	Hibch	3-hydroxyisobutyryl-Coenzyme A hydrolase	No Change	No Change	Down	No Change	0.737998	-0.438311	0.261391	1.04732	0.0666995	1	0.532566	-0.908968	0.00702571	0.926089	-0.110778	1	0.824538	-0.278343	0.46686	19.2704	15.0687	14.4316	16.6011	17.5547	16.8772	17.0696	9.51704	15.2026	11.9464	11.3157	14.9923	11.816	13.3977	14.2815	12.5135	10.4406	6.98312	6.75406	7.19806	7.60397
Cluster VI	823	Hmgcll1	3-hydroxymethyl-3-methylglutaryl-Coenzyme A lyase-like 1	No Change	No Change	Down	No Change	0.339309	-1.55933	0.0163168	1.18718	0.247535	1	0.18529	-2.43215	0.000368683	1.17106	0.227816	1	0.206868	-2.27322	0.000280614	16.1067	15.4259	18.5268	27.8199	18.445	16.1311	16.8489	7.69291	1.47027	7.44532	6.02081	3.95559	2.5186	3.86476	6.26448	1.99206	3.85265	0.981771	0.62075	0.880144	0.0494969
Cluster VI	824	Hspa2	heat shock protein 2	No Change	No Change	Down	No Change	0.731953	-0.450177	0.108192	1.07343	0.102233	1	0.397366	-1.33146	2.56248e-09	1.04653	0.0656099	1	0.418434	-1.25693	2.94517e-08	174.339	223.544	209.536	164.63	213.742	264.364	226.634	164.659	184.757	153.685	89.6902	80.5488	84.6426	88.9621	90.3029	86.6788	88.9975	32.5805	40.2523	31.972	29.8368
Cluster VI	825	Idh2	isocitrate dehydrogenase 2 (NADP+), mitochondrial	No Change	No Change	Down	No Change	0.737556	-0.439175	0.111286	1.25105	0.323139	1	0.565355	-0.822772	0.000921945	1.03855	0.0545772	1	0.369425	-1.43665	8.57321e-11	80.6376	95.8923	103.09	118.386	119.189	106.195	122.667	77.2325	39.3079	82.5854	75.8473	37.8475	33.1876	32.2522	36.4396	32.9595	37.8675	17.1675	20.7358	20.0668	19.878
Cluster VI	826	Igf2bp3	insulin-like growth factor 2 mRNA binding protein 3	No Change	No Change	Down	No Change	0.291118	-1.78033	0.0110189	1.6239	0.699461	1	0.265918	-1.91095	0.00640653	1.11488	0.156883	1	2.15726	1.1092	0.122026	2.80613	4.1229	4.02428	4.28965	2.82562	10.1401	6.47835	1.54397	1.47027	0.316229	0.90436	7.80835	7.91344	7.931	4.44231	12.2202	9.71215	1.70764	0.840857	3.18715	2.63076
Cluster VI	827	Igj	immunoglobulin joining chain	No Change	No Change	Down	No Change	1.57594	0.656209	0.812482	1.49791	0.582949	1	0.0317758	-4.97593	0.000128602	2.14419	1.10044	1	265.158	8.05071	7.33568e-08	0.392361	0.233652	0.15652	0.508148	0.623011	0.150205	0.293517	0.923688	0.517113	0.0739079	0.143707	11.2312	171.076	30.24	363.63	6.41106	85.7171	0.46997	0.479783	1.04441	6.98649
Cluster VI	828	Insl6	insulin-like 6	No Change	No Change	Down	No Change	0.41778	-1.25919	0.134787	1.43585	0.521902	1	0.177667	-2.49275	0.00153522	1.10606	0.145432	1	0.705594	-0.503089	0.592175	2.47833	7.09979	7.51541	8.3277	8.66819	6.62873	9.11384	4.42636	1.59187	2.77215	0.714816	4.64562	1.24545	6.162	6.49566	3.08629	3.75355	0.792306	0.296773	1.21112	0.533329
Cluster VI	829	Insr	insulin receptor	No Change	No Change	Down	No Change	0.987943	-0.0175007	0.962902	0.810926	-0.302359	1	0.644886	-0.632885	0.000442426	0.977641	-0.032623	1	0.537051	-0.896868	4.17452e-08	130.311	111.102	110.709	101.903	93.2088	92.8552	92.7502	122.064	112.387	106.069	123.315	69.766	65.9697	53.3672	58.7518	68.6635	57.4627	39.8934	40.9349	40.3604	41.3968
Cluster VI	830	Irs1	insulin receptor substrate 1	No Change	No Change	Down	No Change	1.21298	0.278557	0.615889	0.762775	-0.390671	1	0.472865	-1.0805	0.00854444	0.738587	-0.43716	1	0.0885707	-3.49703	8.46554e-24	95.8329	45.9836	91.9433	61.7177	63.8623	53.2625	58.8934	83.5283	77.9501	73.4596	143.137	8.91339	4.34459	7.42364	5.86549	5.85885	3.55286	2.48026	2.67467	3.43722	4.4374
Cluster VI	831	Irs2	insulin receptor substrate 2	No Change	No Change	Down	No Change	0.658186	-0.603432	0.0474757	1.04155	0.0587387	1	0.505882	-0.983128	0.000477289	1.11455	0.156466	1	0.857683	-0.221483	0.529118	83.5927	90.9238	91.4322	71.0864	93.2088	100.326	104.714	44.1266	43.9644	65.2934	80.0024	68.9979	70.3395	88.7569	76.3098	94.3371	83.5864	27.0799	35.6437	35.6593	55.4613
Cluster VI	832	Itga9	integrin alpha 9	No Change	No Change	Down	No Change	0.90029	-0.151538	0.785508	0.934042	-0.0984407	1	0.38632	-1.37213	1.09719e-05	0.917613	-0.124043	1	0.34414	-1.53893	3.055e-07	59.2242	53.9871	73.3394	74.229	43.9002	57.2479	56.9535	37.6816	60.7405	67.1254	58.3845	22.3857	19.6879	22.1124	18.1272	22.5146	18.2598	5.19305	8.50626	12.9742	6.37026
Cluster VI	833	Ivd	isovaleryl coenzyme A dehydrogenase	No Change	No Change	Down	No Change	0.776069	-0.365743	0.155281	0.966631	-0.0489626	1	0.617104	-0.696415	0.00207965	0.93377	-0.0988611	1	0.672545	-0.572297	0.00886204	77.1958	87.356	91.9849	103.196	69.0659	74.8084	83.5698	66.8689	55.137	64.6852	78.7636	51.3198	65.9697	55.2443	45.768	57.2481	58.0871	40.3658	34.8659	35.956	30.7574
Cluster VI	834	Kalrn	kalirin, RhoGEF kinase	No Change	No Change	Down	No Change	0.498111	-1.00546	0.0194398	0.713453	-0.487109	1	0.403902	-1.30792	0.00236894	0.926597	-0.109986	1	0.634915	-0.655365	0.149467	28.8385	28.7058	25.7573	20.3555	20.2896	17.9803	20.6091	5.87245	20.6698	12.2881	16.4841	19.685	21.9509	11.2503	17.374	20.6552	10.9745	6.58205	7.10771	9.16183	5.61048
Cluster VI	835	Kif3c	kinesin family member 3C	No Change	No Change	Down	No Change	0.589137	-0.763326	0.01577	0.88408	-0.177752	1	0.505211	-0.985043	0.00158355	1.00562	0.00808149	1	1.01452	0.0208015	0.968908	23.6609	16.9218	20.8049	19.2603	15.0504	19.0514	18.9972	8.90411	15.463	9.55472	14.2938	21.1047	19.2207	21.9515	21.0631	23.3793	18.1905	10.7921	11.1661	10.0273	9.95383
Cluster VI	836	Klhdc2	kelch domain containing 2	No Change	No Change	Down	No Change	0.785954	-0.347483	0.348867	1.01158	0.0166113	1	0.508361	-0.976076	0.000862971	1.0783	0.108759	1	0.354943	-1.49434	1.52204e-08	74.7621	74.1454	61.8083	57.6378	88.5387	67.0236	71.0041	54.7288	78.267	51.7731	36.0381	29.7803	21.9509	23.0461	33.244	25.4491	21.9415	12.8516	14.6705	11.0901	12.0624
Cluster VI	837	Leprotl1	leptin receptor overlapping transcript-like 1	No Change	No Change	Down	No Change	0.543844	-0.878735	0.0165401	1.10827	0.148306	1	0.318822	-1.64917	7.17165e-07	0.863594	-0.211576	1	1.10113	0.138981	0.776756	17.6488	11.7938	14.5099	22.6249	12.9017	15.5327	13.8915	9.01788	9.30066	7.15695	6.38255	14.5736	17.935	15.8915	15.9048	13.5516	12.3372	4.7686	6.31879	4.74763	4.72201
Cluster VI	838	Lipa	lysosomal acid lipase A	No Change	No Change	Down	No Change	0.880095	-0.184268	0.722717	0.934955	-0.0970318	1	0.543284	-0.880221	0.00651804	0.877306	-0.188848	1	1.93539	0.952627	0.00139648	13.2434	10.8345	13.3531	13.3808	10.7837	12.0829	10.4137	13.0515	8.79091	11.3527	10.7247	21.6572	22.4609	28.342	21.7865	18.227	23.552	15.5189	12.9653	10.2381	13.7577
Cluster VI	839	Llgl1	lethal giant larvae homolog 1 (Drosophila)	No Change	No Change	Down	No Change	0.652358	-0.616264	0.0151387	0.956302	-0.0644621	1	0.589546	-0.762323	0.00246536	0.968349	-0.0464007	1	1.09322	0.128584	0.696266	58.016	60.81	56.4768	51.8323	65.0752	52.4918	54.1206	27.4586	49.337	45.932	29.7373	64.5852	61.921	65.1384	62.9878	63.1108	59.482	30.8163	42.0082	44.3529	33.4562
Cluster VI	840	Lmo4	LIM domain only 4	No Change	No Change	Down	No Change	1.11701	0.159646	0.594389	1.02551	0.0363431	1	0.514884	-0.957681	1.81442e-07	0.974645	-0.0370507	1	0.355933	-1.49032	4.88483e-17	236.802	215.558	268.136	234.52	265.43	226.677	258.547	307.703	259.536	264.804	241.033	86.6476	72.6427	97.1375	94.7303	77.3383	77.862	38.3481	47.6271	48.2265	41.8323
Cluster VI	841	Lpin2	lipin 2	No Change	No Change	Down	No Change	1.09333	0.128726	0.735356	0.993767	-0.00901997	1	0.623826	-0.680783	0.00340138	0.887251	-0.172586	1	0.948664	-0.0760308	0.808426	79.2768	73.3369	79.4682	92.5791	79.7405	66.3735	68.8212	91.2775	59.7898	80.1053	107.158	76.0766	73.2132	70.8778	67.7794	68.4263	59.1388	54.2558	44.6718	42.4394	41.7507
Cluster VI	842	Lrmp	lymphoid-restricted membrane protein	No Change	No Change	Down	No Change	0.917491	-0.124235	0.675196	0.947586	-0.0776709	1	0.590336	-0.760392	1.42938e-05	0.900305	-0.151515	1	0.713212	-0.487598	0.00806727	960.306	965.745	1120.27	994.867	871.347	932.553	1050.11	907.326	930.36	942.35	946.6	751.415	727.568	693.69	652.047	610.376	693.636	441.588	483.32	426.107	359.115
Cluster VI	843	Map2	microtubule-associated protein 2	No Change	No Change	Down	No Change	0.861345	-0.215336	0.769514	0.982805	-0.0250236	1	0.304063	-1.71756	2.01132e-05	1.04208	0.0594692	1	2.68071	1.42262	0.000532158	12.5717	15.9785	15.7058	15.0915	16.2964	13.6133	12.9925	14.2835	22.4926	9.35844	4.68781	40.4503	39.9828	38.2398	51.7565	33.865	38.0434	16.9239	9.7762	12.0303	9.36235
Cluster VI	844	Map2k6	mitogen activated protein kinase kinase 6	No Change	No Change	Down	No Change	1.01452	0.0207965	0.977569	0.983079	-0.0246202	1	0.5689	-0.813752	0.00829795	0.897965	-0.155268	1	0.869036	-0.202512	0.580683	38.5457	31.7197	26.963	20.5109	34.2313	33.2224	39.4744	41.1708	27.1097	34.4847	28.7475	30.7973	26.2803	27.4108	28.5904	22.5962	24.6768	14.4842	16.9037	17.2842	15.4047
Cluster VI	845	Mapre2	microtubule-associated protein, RP/EB family, member 2	No Change	No Change	Down	No Change	0.705856	-0.502555	0.00997194	1.08039	0.111557	1	0.648442	-0.62495	0.00113726	1.02274	0.0324366	1	1.09121	0.125932	0.606582	71.6108	76.9406	66.1101	77.4013	79.3677	74.098	78.3568	38.4951	55.9956	56.4148	51.11	81.3317	81.7185	71.1947	82.0845	79.4732	78.0094	45.6216	51.688	54.7234	50.4794
Cluster VI	846	Mast4	microtubule associated serine/threonine kinase family member 4	No Change	No Change	Down	No Change	1.4059	0.491492	0.0281412	0.864747	-0.20965	1	0.528728	-0.919403	2.73037e-06	0.953097	-0.0693045	1	0.55789	-0.841948	1.54239e-05	267.511	204.661	196.283	197.978	213.742	181.379	177.617	291.025	282.557	333.315	346.145	123.846	122.18	126.886	121.827	132.068	101.535	72.9734	55.321	56.9642	77.6236
Cluster VI	847	Mccc2	methylcrotonoyl-Coenzyme A carboxylase 2 (beta)	No Change	No Change	Down	No Change	0.555672	-0.847695	0.155874	0.890427	-0.16743	1	0.338032	-1.56477	0.00305123	0.968143	-0.0467084	1	1.36246	0.446209	0.471311	5.15036	9.68479	11.2181	10.681	6.59926	5.76197	7.8892	7.6611	1.82033	5.86417	3.9445	13.5726	11.3614	10.5722	11.5744	10.5189	12.2802	4.0292	5.1453	3.43722	3.37445
Cluster VI	848	Mdfic	MyoD family inhibitor domain containing	No Change	No Change	Down	No Change	0.583183	-0.777979	0.017187	0.759234	-0.397384	1	0.408882	-1.29024	9.56452e-06	0.915099	-0.128001	1	2.28967	1.19514	4.38066e-05	16.2681	17.1888	21.5802	16.3372	14.1379	12.6246	12.6114	6.74598	14.5283	9.09431	12.4232	44.3303	41.2345	40.483	36.8436	37.5877	40.9124	23.2057	14.5913	15.5607	15.344
Cluster VI	849	Mex3d	mex3 homolog D (C. elegans)	No Change	No Change	Down	No Change	0.607274	-0.71958	0.0306311	0.990621	-0.0135955	1	0.483342	-1.04888	0.000982063	0.925438	-0.111792	1	0.98747	-0.018191	0.973729	25.8933	20.769	20.0884	17.3695	24.1969	24.2311	22.3653	12.8435	11.8064	16.0489	13.335	20.7455	21.3099	23.8556	19.1986	22.8551	18.9461	6.35075	11.5024	14.1019	10.5082
Cluster VI	850	Mfsd6	major facilitator superfamily domain containing 6(Mfsd6)	No Change	No Change	Down	No Change	0.79782	-0.325864	0.289373	0.820235	-0.285891	1	0.493282	-1.01952	1.70692e-05	0.950488	-0.0732603	1	0.510473	-0.970093	2.29498e-05	46.84	53.1885	41.2406	41.3807	35.7152	40.4015	36.9943	41.829	33.0289	41.0855	34.3211	22.6025	26.9012	22.6038	28.7122	19.2051	20.6086	11.6742	11.2601	13.478	10.9957
Cluster VI	851	Mterfd3	MTERF domain containing 3	No Change	No Change	Down	No Change	0.838041	-0.254908	0.574802	0.936317	-0.0949312	1	0.516036	-0.954456	0.00370431	0.992203	-0.0112926	1	0.569396	-0.812496	0.00824961	22.7147	19.0173	24.2288	22.5756	18.5677	20.1423	21.0617	20.8423	20.2055	16.8001	15.8523	13.4215	9.72683	14.3964	10.5464	13.9929	12.7212	8.12483	5.37654	6.87567	5.44466
Cluster VI	852	Mxi1	Max interacting protein 1	No Change	No Change	Down	No Change	0.685025	-0.545772	0.0122103	0.941161	-0.0874862	1	0.643912	-0.635064	0.00606155	1.25759	0.330663	1	0.32334	-1.62888	2.25969e-17	93.6278	74.2888	88.3641	76.2814	98.2554	73.049	74.012	57.599	61.0512	65.5818	49.8315	27.0486	26.9012	28.901	28.9409	37.3951	37.8675	15.8424	17.611	19.6206	18.0491
Cluster VI	853	Myb	myeloblastosis oncogene	No Change	No Change	Down	No Change	0.871422	-0.198557	0.502606	0.901911	-0.148944	1	0.466919	-1.09876	5.42035e-09	0.819515	-0.287158	1	0.177951	-2.49045	6.07971e-39	2128.19	2340.75	2095.91	1634.81	1835.15	1979.6	2444.98	2096.96	1872.72	1989.22	1668.76	437.833	386.532	343.841	346.416	307.685	303.254	203.314	190.202	179.437	154.308
Cluster VI	854	Myof	myoferlin(Myof)	No Change	No Change	Down	No Change	1.1311	0.177721	0.720438	0.697606	-0.519515	1	0.532489	-0.909175	0.00156919	0.715708	-0.482558	1	9.6419	3.26932	1.16863e-33	12.9007	16.6498	12.738	10.5774	8.07093	10.7877	9.89079	17.2821	8.05271	20.1429	18.2978	104.429	137.74	165.733	91.1742	100.688	100.072	65.3849	80.1225	79.1615	64.9239
Cluster VI	855	Neil1	nei endonuclease VIII-like 1 (E. coli)	No Change	No Change	Down	No Change	0.841674	-0.248666	0.416119	0.964088	-0.052763	1	0.620273	-0.689025	0.00719112	1.16482	0.220101	1	0.198588	-2.33215	1.31238e-28	73.7254	83.6905	70.8913	74.53	64.7355	70.2653	83.9459	58.7563	61.4738	73.118	62.8568	15.4656	14.016	15.8387	19.9332	14.5948	18.2598	7.56382	8.02029	10.3288	11.5612
Cluster VI	856	Nmral1	NmrA-like family domain containing 1	No Change	No Change	Down	No Change	0.736373	-0.441492	0.139154	1.01709	0.0244506	1	0.597382	-0.743275	0.0086031	1.05668	0.0795373	1	0.327729	-1.60943	9.01088e-12	66.6492	65.4175	74.9315	73.753	52.6273	82.8197	71.5196	43.6274	44.4213	62.6957	52.4839	26.672	15.779	25.3667	20.8319	24.4544	26.3863	12.4948	13.7913	13.2733	14.4556
Cluster VI	857	Nsmaf	neutral sphingomyelinase (N-SMase) activation associated factor	No Change	No Change	Down	No Change	0.712859	-0.48831	0.0173939	0.929942	-0.104787	1	0.566565	-0.819687	1.05956e-05	0.914628	-0.128742	1	1.2701	0.344943	0.102153	86.3865	82.7201	66.6812	78.9639	65.1586	67.6601	80.5693	57.4693	58.8268	51.6568	56.1484	111.656	104.022	83.8	100.861	82.8681	90.1694	56.6647	56.2063	49.4229	63.9253
Cluster VI	858	Padi2	peptidyl arginine deiminase, type II	No Change	No Change	Down	No Change	0.648343	-0.625171	0.0264985	0.901926	-0.148919	1	0.487178	-1.03748	5.60568e-05	0.968601	-0.0460259	1	0.982996	-0.0247424	0.954083	55.0299	52.4789	45.0435	39.1446	46.9613	60.348	36.9943	37.202	37.1781	27.2575	30.2279	50.3102	50.6289	49.0172	43.2473	62.542	39.4692	20.9395	30.3178	24.6514	21.4854
Cluster VI	859	Palm	paralemmin	No Change	No Change	Down	No Change	0.789107	-0.341707	0.290799	1.11994	0.163424	1	0.529347	-0.917713	0.000450011	1.2402	0.310575	1	0.26998	-1.88908	7.88395e-16	122.119	91.9796	90.7792	102.394	120.813	106.951	125.1	84.0299	75.324	101.644	59.7584	29.2959	26.6846	26.315	35.9076	32.9595	33.1997	10.2852	19.1221	17.5171	11.1467
Cluster VI	860	Pbx1	pre B-cell leukemia transcription factor 1	No Change	No Change	Down	No Change	0.515933	-0.954743	0.0898401	1.09045	0.124927	1	0.236764	-2.07848	3.35526e-05	1.2395	0.309755	1	0.596692	-0.744941	0.183378	16.0073	14.72	11.0175	16.0498	20.086	12.0534	12.5053	4.31136	13.4572	5.36257	5.57359	8.15399	9.27097	7.47646	12.4283	10.0177	8.42256	3.28241	1.96612	0.880144	1.71259
Cluster VI	861	Pde4c	phosphodiesterase 4C, cAMP specific	No Change	No Change	Down	No Change	0.886546	-0.173733	0.719276	0.64684	-0.628519	1	0.481455	-1.05453	0.000324469	0.890851	-0.166744	1	0.705809	-0.502651	0.111341	39.7725	33.4344	25.6522	20.5109	20.5888	19.9071	24.2423	36.2795	24.0635	24.2151	32.2943	26.5432	20.9699	22.2525	20.6703	21.1219	20.3583	11.6742	10.094	14.6633	8.33776
Cluster VI	862	Pdk2	pyruvate dehydrogenase kinase, isoenzyme 2	No Change	No Change	Down	No Change	0.737631	-0.439029	0.29921	1.02908	0.0413606	1	0.341286	-1.55094	2.82247e-06	1.18918	0.249962	1	0.379866	-1.39644	1.05151e-05	24.8975	27.9887	28.9061	29.3011	28.0036	25.754	29.1717	17.3678	12.3124	21.0844	29.6766	11.2758	10.1147	9.66805	12.6856	10.7484	13.5004	4.12147	2.56214	4.38601	3.04406
Cluster VI	863	Phka1	phosphorylase kinase alpha 1	No Change	No Change	Down	No Change	0.698171	-0.518348	0.0153574	0.833468	-0.262801	1	0.578569	-0.78944	0.000110332	0.940935	-0.0878332	1	0.560843	-0.83433	1.63796e-05	66.9931	64.4903	83.2344	56.6313	58.7764	55.8013	67.4066	52.5413	45.4826	42.5346	59.326	38.7407	44.6737	37.0089	38.2829	36.5343	38.4844	23.3226	22.0255	23.4918	24.0419
Cluster VI	864	Phldb3	pleckstrin homology-like domain, family B, member 3	No Change	No Change	Down	No Change	0.700543	-0.513453	0.179347	0.853334	-0.228817	1	0.497302	-1.0078	0.00246536	1.06162	0.0862653	1	0.677834	-0.560996	0.104938	49.8857	58.1978	41.6148	26.9442	52.041	51.8565	39.4744	36.4912	36.5578	41.7398	25.0235	36.3077	33.7366	31.4193	44.5399	27.4782	35.6921	11.1747	15.1292	20.9445	20.0153
Cluster VI	865	Phlpp1	PH domain and leucine rich repeat protein phosphatase 1(Phlpp1)	No Change	No Change	Down	No Change	0.680895	-0.554497	0.0100506	1.04207	0.0594464	1	0.583812	-0.776424	0.000161166	1.01966	0.0280865	1	0.84669	-0.240094	0.324217	98.2169	75.5473	71.0442	83.2696	86.6942	89.7649	80.4065	52.0263	71.4991	48.5151	50.2007	75.8462	67.2668	64.1568	67.7185	71.1147	72.5116	38.1796	35.1206	41.5139	46.5172
Cluster VI	866	Pik3cg	phosphoinositide-3-kinase, catalytic, gamma polypeptide	No Change	No Change	Down	No Change	0.752807	-0.409648	0.143965	1.02102	0.0300091	1	0.507256	-0.979215	1.76054e-05	0.926102	-0.110758	1	0.796664	-0.327956	0.224336	241.915	209.442	313.962	355.58	242.95	219.115	224.237	188.931	150.528	185.577	243.152	200.126	205.248	204.329	202.655	183.336	178.654	101.875	116.37	106.485	87.6232
Cluster VI	867	Pim1	proviral integration site 1	No Change	No Change	Down	No Change	0.911609	-0.133513	0.679136	1.04394	0.0620371	1	0.614493	-0.702531	0.000486776	1.26789	0.342432	1	0.484555	-1.04527	1.26558e-08	215.992	190.635	177.237	205.75	223.21	192.374	191.352	170.377	167.739	218.82	152.722	106.188	87.0982	89.6144	124.501	110.244	123.944	47.424	65.1454	62.9046	56.3052
Cluster VI	868	Plcxd2	phosphatidylinositol-specific phospholipase C, X domain containing 2	No Change	No Change	Down	No Change	1.00376	0.00541159	1	1.10278	0.141143	1	0.488251	-1.0343	0.0051612	0.840228	-0.251147	1	2.10001	1.0704	0.00191755	9.27884	11.9274	9.95736	7.58275	12.3719	9.73626	16.1336	7.84706	11.0915	11.8495	10.9192	20.5448	23.2316	21.6899	15.3281	17.3546	22.3181	12.4062	9.62781	8.86641	11.7048
Cluster VI	869	Plscr3	phospholipid scramblase 3	No Change	No Change	Down	No Change	0.589715	-0.761911	0.0668556	1.12981	0.176084	1	0.427081	-1.22742	0.00176492	0.858921	-0.219402	1	0.69056	-0.534161	0.207337	20.7479	25.5916	17.9741	23.6782	25.5116	23.6364	24.0586	5.02584	17.6887	14.8785	12.9646	13.808	17.8518	12.7491	13.7769	11.9115	12.4486	6.26094	5.83406	6.94309	6.2329
Cluster VI	870	Pogk	pogo transposable element with KRAB domain	No Change	No Change	Down	No Change	0.811292	-0.301707	0.44551	1.03712	0.0525881	1	0.399118	-1.32511	9.72893e-07	0.758438	-0.398896	1	0.836215	-0.258054	0.462999	37.5201	47.634	40.9214	42.7313	49.9451	41.9319	39.7334	23.4886	49.407	32.2166	31.2636	33.0297	40.2963	32.1011	28.1218	29.8936	21.9415	18.1418	12.9653	12.4495	12.5289
Cluster VI	871	Ppm1e	protein phosphatase 1E (PP2C domain containing)	No Change	No Change	Down	No Change	0.824305	-0.27875	0.265333	0.935371	-0.0963887	1	0.548276	-0.867026	4.11843e-06	0.819777	-0.286696	1	0.770839	-0.375498	0.076629	200.177	189.04	191.991	191.446	174.652	170.919	187.844	183.964	152.353	141.494	160.977	165.461	146.567	135.987	128.944	108.964	129.352	97.3183	85.2035	83.3146	61.662
Cluster VI	872	Praf2	PRA1 domain family 2	No Change	No Change	Down	No Change	0.451384	-1.14757	0.0642443	1.44983	0.535885	1	0.325408	-1.61968	0.00657854	0.805799	-0.311508	1	1.52826	0.611894	0.349803	7.15562	3.43183	5.51733	6.9932	9.85044	6.16826	8.13092	0.923688	3.10513	4.34482	1.30079	6.56085	6.85563	11.2036	6.58516	6.02719	7.22341	2.372	2.84036	2.47004	2.98343
Cluster VI	873	Prpsap1	phosphoribosyl pyrophosphate synthetase-associated protein 1	No Change	No Change	Down	No Change	0.648393	-0.625059	0.016496	1.19806	0.260697	1	0.616162	-0.698618	0.00944152	0.986522	-0.019577	1	1.19331	0.254969	0.392689	46.9877	44.9489	43.6789	45.346	58.7151	53.9902	58.5851	30.1966	18.1444	38.0795	30.8065	51.6617	55.7593	54.4138	57.929	51.6456	50.077	33.6263	30.3178	29.4419	39.5604
Cluster VI	874	Psd3	pleckstrin and Sec7 domain containing 3	No Change	No Change	Down	No Change	1.00189	0.00272083	0.99886	0.92765	-0.108348	1	0.59823	-0.741227	4.68518e-05	0.873649	-0.194874	1	0.714974	-0.484037	0.0101362	118.921	90.8843	98.5758	97.1524	92.9562	90.0665	101.246	103.796	122.026	89.1766	96.9524	74.3782	77.8298	68.2734	60.5616	72.5839	59.482	44.5635	41.8227	45.6339	43.8295
Cluster VI	875	Ptger4	prostaglandin E receptor 4 (subtype EP4)	No Change	No Change	Down	No Change	0.60283	-0.730176	0.0984592	1.65117	0.723487	1	0.289244	-1.78964	1.01483e-06	1.12672	0.172132	1	1.55136	0.633536	0.137129	29.4544	32.642	28.225	87.2805	46.9613	28.1389	36.4837	16.5065	29.3071	13.9795	12.7948	53.4989	49.3255	37.3086	64.2879	44.3303	49.2706	12.5957	16.7553	13.006	11.6677
Cluster VI	876	Rapgef2	Rap guanine nucleotide exchange factor (GEF) 2	No Change	No Change	Down	No Change	0.730779	-0.452493	0.0970829	0.890027	-0.168078	1	0.46638	-1.10042	9.52473e-07	0.879874	-0.184632	1	1.20396	0.267792	0.3386	37.9299	34.0241	36.5645	29.6896	34.5575	34.3761	30.1521	29.1812	31.2171	21.7338	23.6001	46.0089	39.7485	44.8956	41.5196	42.7693	30.6763	20.0882	17.8558	20.1649	23.125
Cluster VI	877	Rapgefl1	Rap guanine nucleotide exchange factor (GEF)-like 1	No Change	No Change	Down	No Change	0.779137	-0.360051	0.274935	0.991282	-0.0126328	1	0.520702	-0.941469	0.000296727	0.82039	-0.285618	1	0.858662	-0.219838	0.498725	102.436	101.876	106.679	99.4119	93.9324	115.397	102.299	70.2871	57.9633	80.5669	114.257	91.5199	72.911	102.597	74.4615	78.3509	66.2594	48.7699	52.2803	54.6695	29.6586
Cluster VI	878	Rassf4	Ras and Rab interactor 2	No Change	No Change	Down	No Change	0.969518	-0.044661	0.928562	1.12277	0.167059	1	0.425171	-1.23388	5.42441e-08	1.0662	0.0924818	1	1.84487	0.88352	0.000191346	149.047	130.442	113.66	199.88	162.189	108.722	117.762	110.247	135.792	113.657	148.526	269.914	244.093	211.316	288.258	249.651	235.43	122.623	109.195	94.5591	84.7883
Cluster VI	879	Rbms2	RNA binding motif, single stranded interacting protein 2	No Change	No Change	Down	No Change	0.71645	-0.481061	0.0941576	1.15766	0.211207	1	0.592861	-0.754235	0.00461235	0.963937	-0.0529898	1	1.22671	0.294797	0.315136	35.5459	28.8751	37.7592	50.6791	35.5656	33.609	37.8736	23.6293	21.7089	21.8561	30.415	35.6969	46.9492	42.709	37.5993	44.3303	38.9056	25.857	28.3047	23.2233	21.6933
Cluster VI	880	Repin1	replication initiator 1	No Change	No Change	Down	No Change	0.649743	-0.622058	0.215185	1.11795	0.160855	1	0.393831	-1.34435	0.00171205	1.03185	0.045227	1	0.933423	-0.0993977	0.868376	12.9007	17.7995	12.9471	14.518	17.2947	16.6826	16.5677	6.8879	15.5281	8.14441	7.24355	13.8947	11.2632	15.5794	13.3481	13.1218	15.5667	2.5713	6.70089	6.5925	5.51272
Cluster VI	881	Rgl1	ral guanine nucleotide dissociation stimulator,-like 1	No Change	No Change	Down	No Change	0.615246	-0.700765	0.0499527	0.798376	-0.324859	1	0.495464	-1.01315	0.00405221	0.993519	-0.00938042	1	0.351277	-1.50932	1.21149e-06	64.1572	49.047	50.5988	44.273	45.3437	42.4859	42.2591	16.4355	41.1344	44.1339	32.6548	22.3473	18.5973	16.5831	20.5012	20.6552	16.0003	7.51584	11.3553	11.7679	7.35029
Cluster VI	882	Rgs2	regulator of G-protein signaling 2	No Change	No Change	Down	No Change	0.955048	-0.0663544	0.862035	1.00506	0.0072821	1	0.650319	-0.620782	0.00301969	0.925646	-0.111468	1	0.7	-0.514573	0.010923	298.977	317.103	318.166	324.595	299.288	308.128	319.956	363.245	233.764	324.051	268.599	205.215	218.123	230.628	189.48	198.895	216.964	165.87	144.679	135.905	120.584
Cluster VI	883	Rnf157	ring finger protein 157	No Change	No Change	Down	No Change	0.868401	-0.203567	0.592284	1.07094	0.0988739	1	0.508771	-0.974911	0.000118299	0.963753	-0.0532654	1	0.270344	-1.88713	5.26485e-16	129.171	118.077	102.472	124.558	123.068	142.323	109.419	117.593	108.896	103.835	74.5936	31.7587	34.5225	28.2523	35.9076	29.9982	25.1971	11.6127	23.2967	15.4479	13.7577
Cluster VI	884	Samd10	sterile alpha motif domain containing 10	No Change	No Change	Down	No Change	0.595524	-0.747769	0.411572	0.703143	-0.50811	1	0.251215	-1.993	0.00676196	0.931903	-0.101749	1	0.737037	-0.440192	0.619112	18.8582	14.3924	7.75997	8.03416	10.7359	10.3777	9.29143	6.96375	21.5247	2.43533	1.62909	12.2421	9.51023	8.46784	9.9287	8.83928	9.39254	2.48026	2.41375	2.84147	2.36719
Cluster VI	885	Sap30	sin3 associated polypeptide	No Change	No Change	Down	No Change	0.913498	-0.130527	0.841812	1.06814	0.0951032	1	0.484569	-1.04523	0.00581981	1.09938	0.136691	1	0.348632	-1.52022	5.75717e-06	79.617	87.6898	71.6104	53.6947	88.0113	108.992	89.5647	94.3287	84.3201	81.6234	30.7185	31.8256	22.8714	28.5816	35.352	28.1362	28.0698	9.64793	13.058	13.0404	18.0491
Cluster VI	886	Sdc1	syndecan 1	No Change	No Change	Down	No Change	0.841012	-0.249802	0.70556	1.11402	0.15578	1	0.388537	-1.36388	0.00157584	1.26781	0.342338	1	0.133412	-2.90604	9.3672e-14	91.3382	79.601	75.3937	90.9202	96.1644	87.0723	91.739	85.5005	78.041	71.9124	40.7631	10.5003	14.4593	7.89169	25.6918	5.79636	10.1519	5.06141	5.01794	3.49361	3.42766
Cluster VI	887	Serac1	serine active site containing 1	No Change	No Change	Down	No Change	0.508058	-0.976934	0.0398902	0.976455	-0.0343752	1	0.418369	-1.25715	0.0078615	0.883913	-0.178024	1	1.04392	0.0620083	0.93193	9.75687	10.1743	11.6069	8.49544	13.4021	11.6348	7.52786	6.03272	3.1776	4.57745	7.56689	10.8645	11.442	10.6189	10.2991	11.3938	7.41047	4.52992	6.60691	3.24109	3.9746
Cluster VI	888	Sgms1	sphingomyelin synthase 1	No Change	No Change	Down	No Change	0.729904	-0.454222	0.12482	0.904132	-0.145394	1	0.554083	-0.851826	0.00110103	0.992027	-0.011549	1	0.83946	-0.252467	0.41329	42.4756	47.634	62.0357	53.5701	37.545	43.0769	49.2258	35.521	36.9263	36.8837	38.7364	39.6451	44.5717	43.505	34.9195	40.892	50.8884	18.7816	21.9513	21.9215	31.6941
Cluster VI	889	Smad7	MAD homolog 7 (Drosophila)	No Change	No Change	Down	No Change	0.712715	-0.488602	0.0442258	1.03809	0.0539331	1	0.597649	-0.742629	0.00122917	0.921471	-0.11799	1	0.805254	-0.312484	0.215827	56.6825	72.4567	63.0091	60.7212	59.9746	63.6624	81.6015	45.7843	54.9515	45.0838	36.7666	48.1051	52.5695	54.0502	43.737	46.83	52.0046	24.8371	31.6113	30.4447	36.3939
Cluster VI	890	Smpd1	sphingomyelin phosphodiesterase 1, acid lysosomal	No Change	No Change	Down	No Change	0.736921	-0.440419	0.154822	1.12481	0.169685	1	0.587054	-0.768436	0.00504164	1.08111	0.112517	1	1.50545	0.59019	0.0268594	23.7478	22.0968	27.9511	29.6896	23.7308	28.0908	29.1717	13.4075	20.7557	20.7451	17.5941	36.0426	38.5598	36.5077	40.8931	39.8259	39.4036	17.9487	24.2414	26.3835	18.3832
Cluster VI	891	Smpd3	sphingomyelin phosphodiesterase 3, neutral	No Change	No Change	Down	No Change	0.511929	-0.965983	0.0567274	0.562151	-0.83097	1	0.266887	-1.9057	7.18141e-06	0.969368	-0.0448842	1	5.0318	2.33108	4.92278e-08	7.78017	6.05269	4.65158	2.2028	4.10599	4.5751	2.95737	4.78605	1.1546	2.71884	3.9445	32.1947	26.9969	33.8861	27.2853	34.1099	28.8342	5.59782	10.2683	9.98804	7.24883
Cluster VI	892	Snx29	sorting nexin 29(Snx29)	No Change	No Change	Down	No Change	1.31873	0.399151	0.225699	0.690279	-0.534749	1	0.585997	-0.771036	0.00598364	0.979212	-0.0303072	1	0.750344	-0.414376	0.154494	153.391	91.1983	130.892	78.832	73.866	97.3527	95.5238	161.414	161.143	119.379	218.293	97.1206	95.0646	89.5505	81.4382	102.326	92.118	41.1581	50.2264	53.8212	74.9136
Cluster VI	893	Sox4	SRY-box containing gene 4	No Change	No Change	Down	No Change	1.10881	0.149013	0.628858	0.995681	-0.00624502	1	0.577684	-0.791648	2.8374e-05	1.00923	0.0132611	1	0.184449	-2.43871	6.30337e-42	785.122	718.361	782.566	676.014	767.37	750.595	840.92	1001.91	835.035	841.399	701.382	135.863	122.935	162.836	150.044	132.152	143.336	75.4339	80.512	87.7791	81.0314
Cluster VI	894	Sp110	Sp110 nuclear body protein	No Change	No Change	Down	No Change	0.745613	-0.4235	0.0843516	0.919716	-0.120739	1	0.647572	-0.626886	0.00655052	0.932094	-0.101453	1	2.84159	1.5067	2.40643e-14	135.951	131.91	92.2955	93.7668	121.162	129.546	97.169	96.2519	99.121	82.5224	80.1412	373.22	325.98	324.235	359.87	328.382	265.687	215.967	247.993	222.328	197.367
Cluster VI	895	Synj1	synaptojanin 1	No Change	No Change	Down	No Change	0.80348	-0.315666	0.300228	0.940647	-0.0882742	1	0.592482	-0.755156	0.00214208	0.958783	-0.0607231	1	0.943887	-0.0833134	0.8046	60.1231	73.3369	59.2013	52.0333	57.7389	69.2372	62.6228	54.8683	71.2731	39.6219	40.6318	61.5402	64.0127	56.2983	56.8451	61.2998	56.2103	41.2467	37.8064	31.1949	33.3981
Cluster VI	896	Synj2	synaptojanin 2	No Change	No Change	Down	No Change	0.610448	-0.71206	0.19618	0.746789	-0.421227	1	0.301879	-1.72796	0.000140137	0.933387	-0.099453	1	0.769398	-0.378198	0.507595	47.5452	40.6615	26.7307	22.2204	33.9884	38.1977	20.0295	41.9281	26.2757	11.5175	13.8181	25.4667	37.4768	25.4858	27.2853	36.9947	18.2598	7.37558	12.7785	7.86123	7.55942
Cluster VI	897	Tdrkh	tudor and KH domain containing protein	No Change	No Change	Down	No Change	0.581471	-0.78222	0.207756	1.04739	0.0667925	1	0.345543	-1.53306	0.00755618	0.839011	-0.253239	1	0.536092	-0.899446	0.108357	6.15485	6.96133	8.10236	6.69596	7.57179	7.23571	8.13092	5.94586	5.28659	2.77215	2.43558	3.79082	2.5186	5.05392	3.11981	2.77638	3.63586	1.31395	0.762954	1.83261	1.30919
Cluster VI	898	Tirap	toll-interleukin 1 receptor (TIR) domain-containing adaptor protein	No Change	No Change	Down	No Change	0.828813	-0.270881	0.433654	0.941683	-0.0866871	1	0.597842	-0.742163	0.00527593	1.02449	0.0349014	1	1.28934	0.366634	0.190397	48.8812	38.482	36.2148	39.6935	40.5411	40.2316	34.6893	25.106	39.6641	28.6108	43.1838	49.2386	64.7608	45.344	52.8404	57.1512	53.2483	33.9707	34.6359	29.0938	29.2997
Cluster VI	899	Tmem108	transmembrane protein 108	No Change	No Change	Down	No Change	0.5779	-0.791108	0.0304348	1.07074	0.0986036	1	0.331337	-1.59363	3.13891e-06	1.00134	0.00192855	1	0.215957	-2.21118	1.02357e-11	52.1716	63.615	49.1204	47.0505	63.8623	66.6887	57.8278	38.6358	23.8682	37.6761	26.8707	13.7337	10.568	11.2945	14.8756	10.7484	10.0194	2.89118	5.65105	5.30661	1.85861
Cluster VI	900	Tmem64	transmembrane protein 64	No Change	No Change	Down	No Change	0.623673	-0.681139	0.0473824	0.884767	-0.176631	1	0.502063	-0.99406	0.00226904	0.878095	-0.187551	1	1.4223	0.508228	0.143662	45.6505	56.917	77.1717	58.9895	33.3703	52.9486	66.732	24.4208	44.4778	32.1463	48.4192	78.1826	82.9627	94.5111	59.7785	71.6618	93.0471	53.13	36.3769	47.0534	34.5662
Cluster VI	901	Tns3	tensin 3	No Change	No Change	Down	No Change	0.594926	-0.749219	0.0127066	1.08633	0.119463	1	0.460483	-1.11878	0.000127035	1.02467	0.0351625	1	0.414071	-1.27205	3.48897e-06	58.571	45.3259	43.0112	53.1532	59.3651	45.1404	55.127	37.3806	29.3071	24.5423	25.2899	19.9006	25.7867	15.1384	23.2606	20.2853	18.7727	6.44056	12.1603	8.77447	9.95383
Cluster VI	902	Tpd52	tumor protein D52	No Change	No Change	Down	No Change	0.549655	-0.863402	0.0194489	1.08749	0.121008	1	0.460069	-1.12008	0.00195938	1.08407	0.116459	1	1.44054	0.526611	0.179013	41.5518	36.3779	51.1588	66.3799	40.4516	33.1276	47.2242	9.28092	29.742	24.575	31.001	63.3935	65.1159	57.4604	75.0494	68.5335	58.0227	24.7731	30.0866	26.7476	32.4576
Cluster VI	903	Trib2	tribbles homolog 2 (Drosophila)	No Change	No Change	Down	No Change	1.18002	0.238816	0.388827	1.01492	0.0213606	1	0.660583	-0.598188	0.00572522	0.941345	-0.0872047	1	0.644364	-0.634052	0.00138341	366.017	375.778	343.116	329.137	385.661	355.359	397.968	374.687	459.763	490.514	381.994	224.103	194.899	280.057	249.06	200.114	208.886	140.06	148.337	153.022	174.299
Cluster VI	904	Trim16	tripartite motif protein 16	No Change	No Change	Down	No Change	0.913883	-0.129918	0.848102	0.965915	-0.0500315	1	0.434866	-1.20136	0.00279428	1.00869	0.0124867	1	0.243179	-2.03991	5.11673e-09	27.284	40.2054	35.0165	31.0389	32.4665	31.9223	36.5885	24.7964	40.0596	32.5219	27.5248	10.0221	5.81545	9.07102	8.56394	9.54199	7.02644	4.38352	1.44924	3.28644	5.31102
Cluster VI	905	Trim3	tripartite motif protein 3	No Change	No Change	Down	No Change	0.97807	-0.0319899	0.962963	0.972012	-0.0409534	1	0.525182	-0.929112	0.00657854	0.874895	-0.192818	1	1.51095	0.595451	0.0821514	8.81322	13.3837	10.9368	10.681	9.29365	11.8933	11.0747	12.0495	12.4451	9.41902	9.29633	17.942	17.401	14.733	15.2286	12.8451	15.7302	7.80865	8.58416	8.99512	9.66428
Cluster VI	906	Trip4	thyroid hormone receptor interactor 4	No Change	No Change	Down	No Change	0.837831	-0.255269	0.380829	0.924235	-0.113669	1	0.647624	-0.626771	0.00724181	0.971135	-0.0422558	1	0.865941	-0.207659	0.433124	86.2399	70.4379	67.9713	56.0295	85.2102	71.6811	63.9078	63.4078	79.3897	55.2952	52.8568	64.7512	64.2243	65.5511	69.4996	64.9983	54.4165	43.7146	44.443	41.2663	38.5408
Cluster VI	907	Tspan13	tetraspanin 13	No Change	No Change	Down	No Change	1.17457	0.23213	0.487039	1.00001	2.08363e-05	1	0.514514	-0.958718	1.967e-05	1.14096	0.190248	1	0.359886	-1.47439	4.44011e-12	187.851	137.357	174.571	165.276	203.729	137.964	159.412	268.104	178.169	182.902	153.526	57.7754	54.2204	67.8508	77.2768	56.9803	70.9408	32.9459	31.2057	27.9905	31.2276
Cluster VI	908	Twsg1	twisted gastrulation homolog 1 (Drosophila)	No Change	No Change	Down	No Change	0.79526	-0.330502	0.338909	1.03427	0.0486175	1	0.557984	-0.841705	0.00181728	0.981739	-0.0265879	1	1.31116	0.390847	0.181361	29.9883	33.1649	32.0891	38.4441	31.5761	27.0209	34.3033	33.7911	19.3174	24.2151	23.6596	42.8685	46.8208	35.2006	41.3207	33.7681	47.5078	24.9355	20.2548	25.0338	22.6745
Cluster VI	909	Ube2d1	ubiquitin-conjugating enzyme E2D 1, UBC4/5 homolog (yeast)	No Change	No Change	Down	No Change	0.744048	-0.426532	0.106039	1.08615	0.119226	1	0.628355	-0.670348	0.00606155	0.991648	-0.0121	1	1.14582	0.196384	0.489076	43.3311	37.1543	40.2782	43.2542	49.7845	43.5054	38.3459	21.7623	33.2094	33.7577	31.0679	48.1596	44.7769	45.4386	50.6826	43.8865	42.6492	28.2524	25.7871	32.4011	29.4804
Cluster VI	910	Zcchc18	zinc finger, CCHC domain containing 18	No Change	No Change	Down	No Change	0.691328	-0.532558	0.151517	0.996141	-0.00557745	1	0.533348	-0.906852	0.00508633	0.972285	-0.0405486	1	2.89208	1.53211	9.64222e-08	11.8304	15.7004	20.4356	16.2336	18.5677	15.0205	13.8915	11.5051	6.74334	10.3774	15.5884	45.0773	43.092	50.6006	53.1262	42.2209	39.577	24.6328	27.5727	20.6748	25.7941
Cluster VI	911	Zfhx2	zinc finger homeobox 2	No Change	No Change	Down	No Change	0.797362	-0.326693	0.340137	0.979408	-0.0300186	1	0.590972	-0.75884	0.00690591	1.00826	0.0118705	1	0.849937	-0.234571	0.46679	60.6223	61.862	43.9919	40.7801	58.6562	71.2835	46.6705	40.9677	48.1271	44.701	43.1838	50.0971	45.9141	45.4767	36.2668	61.7436	44.6585	23.3226	30.4736	26.5784	31.1039
Cluster VI	912	Zfp516	zinc finger protein 516	No Change	No Change	Down	No Change	0.773688	-0.370177	0.2778	0.74361	-0.427382	1	0.526391	-0.925794	0.000544379	0.947124	-0.0783747	1	1.83415	0.87511	0.000726265	36.8434	24.4803	20.9052	23.1158	14.1833	22.5456	21.6734	18.7674	23.6619	20.3501	22.0367	54.3983	48.4579	47.9693	42.4543	51.7833	48.6153	24.4951	26.0591	28.0776	27.2134
Cluster VI	913	Zfp623	zinc finger protein 623	No Change	No Change	Down	No Change	0.44632	-1.16385	0.0943814	0.65532	-0.609728	1	0.235172	-2.08821	0.00141044	0.919855	-0.120522	1	0.533987	-0.905124	0.191247	17.0205	14.5705	7.89448	5.90043	10.1006	11.7283	6.76076	10.5875	6.17096	5.42072	1.30079	6.69464	8.05196	6.32907	5.15328	9.26907	4.96509	2.05704	1.28602	2.25675	0.987464
Cluster VI	914	Zfp821	zinc finger protein 821(Zfp821)	No Change	No Change	Down	No Change	0.691812	-0.531548	0.0144673	0.942424	-0.085552	1	0.427387	-1.22638	3.41302e-10	1.09677	0.133263	1	0.400141	-1.32142	5.36064e-12	66.6492	67.2162	72.6669	59.9417	63.6575	67.4816	68.4413	53.613	41.5975	52.2456	43.0401	26.6522	24.9518	31.0213	29.7065	32.5234	28.4043	12.1257	9.88996	12.4029	12.6527
Cluster VI	915	Zmynd11	zinc finger, MYND domain containing 11	No Change	No Change	Down	No Change	0.715149	-0.483684	0.00730342	0.903735	-0.146028	1	0.664259	-0.590182	0.000982063	0.951527	-0.0716838	1	0.860088	-0.217444	0.284574	223.032	205.221	180.145	193.15	175.466	167.633	196.851	133.784	147.009	140.549	158.778	179.794	180.173	163.305	177.307	160.717	159.878	122.286	106.154	119.75	115.247
Cluster VI	916	Cd79a	CD79A antigen (immunoglobulin-associated alpha)	No Change	Down	Down	Down	0.679138	-0.558224	0.0164482	0.483099	-1.04961	2.23162e-05	0.438446	-1.18953	4.07285e-09	0.511039	-0.968495	0.00383832	1.71621	0.779227	0.000275555	908.465	942.357	810.463	418.551	492.775	454.174	348.703	712.683	585.155	621.309	490.676	1464.23	1544.2	1558.9	806.84	803.736	723.503	486.227	761.868	795.724	626.206

## Sheet: B. All expressed genes -RNA-Seq
Gene Symbol	Gene Name	FC (PreB KO vs WT)	logFC (PreB KO vs WT)	FDR (PreB KO vs WT)	FC (PreB Hz vs WT)	logFC (PreB Hz vs WT)	FDR (PreB Hz vs WT)	FC (Immature B KO vs WT)	logFC (Immature B KO vs WT)	FDR (Immature B KO vs WT)	FC (Immature B Hz vs WT)	logFC (Immature B Hz vs WT)	FDR (Immature B Hz vs WT)	FC (Immature B WT vs PreB WT)	logFC (Immature B WT vs PreB WT)	FDR (Immature B WT vs PreB WT)	PreB_WT_2_Normalized_CPM	PreB_WT_3_Normalized_CPM	PreB_WT_4_Normalized_CPM	PreB_Hz_1_Normalized_CPM	PreB_Hz_2_Normalized_CPM	PreB_Hz_3_Normalized_CPM	PreB_Hz_4_Normalized_CPM	PreB_KO_1_Normalized_CPM	PreB_KO_2_Normalized_CPM	PreB_KO_3_Normalized_CPM	PreB_KO_4_Normalized_CPM	ImmB_WT_2_Normalized_CPM	ImmB_WT_3_Normalized_CPM	ImmB_WT_4_Normalized_CPM	ImmB_Hz_2_Normalized_CPM	ImmB_Hz_3_Normalized_CPM	ImmB_Hz_4_Normalized_CPM	ImmB_KO_1_Normalized_CPM	ImmB_KO_2_Normalized_CPM	ImmB_KO_3_Normalized_CPM	ImmB_KO_4_Normalized_CPM
Agpat1	1-acylglycerol-3-phosphate O-acyltransferase 1 (lysophosphatidic acid acyltransferase, alpha)	1.35679	0.440193	0.133896	1.15974	0.213805	1	0.940352	-0.0887271	0.901745	1.04084	0.0577458	1	1.43294	0.518981	0.0443944	34.6892	37.7823	32.0891	34.8772	45.3437	43.3699	38.0944	65.2723	39.9184	50.7614	33.2012	51.2096	44.8915	53.7308	51.14	48.0849	56.7269	42.4548	47.1139	52.0756	46.2178
Agpat2	1-acylglycerol-3-phosphate O-acyltransferase 2 (lysophosphatidic acid acyltransferase, beta)	3.83441	1.93901	0.0834753	1.78646	0.837102	1	2.25878	1.17554	0.502186	1.31272	0.392556	1	1.68403	0.75192	0.523449	0.808313	1.57251	1.83422	3.08589	0.360561	0.970178	5.64589	5.87245	12.3124	2.33355	1.10753	2.49253	1.13463	3.48394	2.87495	1.27533	5.19055	6.44056	3.71832	4.86654	6.42841
Agpat3	1-acylglycerol-3-phosphate O-acyltransferase 3	1.01388	0.0198865	0.966965	1.00635	0.0091346	1	0.972277	-0.0405605	0.946237	1.1345	0.182063	1	2.59847	1.37766	2.03801e-14	29.3128	29.3313	26.9117	30.907	26.8287	28.5562	28.5057	33.221	32.2514	23.6142	26.5721	74.6148	70.8457	76.8776	82.445	89.3965	80.4126	60.748	75.2814	78.453	73.7529
Agpat4	1-acylglycerol-3-phosphate O-acyltransferase 4 (lysophosphatidic acid acyltransferase, delta)	1.76582	0.820338	0.407578	2.18092	1.12494	1	0.936713	-0.0943218	0.966717	1.08486	0.117506	1	1.86839	0.901796	0.262063	2.89304	3.51714	3.12795	15.3184	4.25315	4.83242	3.36312	1.83392	10.1236	2.28024	8.24207	6.45803	5.90108	5.47897	6.49566	8.42225	4.43736	6.69277	5.5274	3.43722	6.62022
Agpat5	1-acylglycerol-3-phosphate O-acyltransferase 5 (lysophosphatidic acid acyltransferase, epsilon)	1.76908	0.823003	0.0158201	1.47207	0.557843	1	1.26563	0.33986	0.588491	0.923163	-0.115343	1	1.82793	0.870209	0.00628736	7.6709	6.88716	8.24298	10.0668	13.5272	10.033	11.1389	13.848	13.2042	12.7085	14.0448	15.4656	12.6623	13.5672	11.1194	12.5135	14.8569	20.6221	19.8096	13.1948	16.7448
Agpat6	1-acylglycerol-3-phosphate O-acyltransferase 6 (lysophosphatidic acid acyltransferase, zeta)	0.903916	-0.145739	0.561971	0.917174	-0.124733	1	1.06988	0.0974443	0.818772	1.00227	0.00326874	1	0.898866	-0.153823	0.459207	69.9247	75.8836	73.9215	66.4193	68.5312	67.1147	66.6408	55.6635	69.1924	70.2852	69.6816	62.4396	68.5966	66.4725	64.8746	64.4754	68.602	72.5305	72.352	67.0086	69.855
Agpat9	1-acylglycerol-3-phosphate O-acyltransferase 9(Agpat9)	0.914499	-0.128947	0.75509	0.988775	-0.0162859	1	0.635599	-0.653812	0.0165343	0.924738	-0.112884	1	0.398688	-1.32667	3.18493e-09	103.054	90.8447	97.847	127.523	85.9878	86.2449	84.8734	77.6412	100.342	86.9496	90.8015	43.2327	35.414	37.655	43.8886	34.0359	29.6233	30.8163	25.7871	24.5116	17.4365
Bpgm	2,3-bisphosphoglycerate mutase	0.642127	-0.639069	0.150908	0.952768	-0.0698031	1	0.534605	-0.903455	0.0412999	0.965774	-0.0502418	1	0.817235	-0.291177	0.542126	14.4031	18.3658	20.7511	19.2097	23.1017	9.91478	15.7636	12.5414	15.5281	8.61936	9.12661	13.3645	13.069	17.3005	17.1067	12.4089	12.7212	7.17136	6.92223	7.708	9.36235
Cnp	2',3'-cyclic nucleotide 3' phosphodiesterase	0.88299	-0.179532	0.606749	1.14718	0.198091	1	0.916099	-0.126424	0.82424	1.06209	0.0868994	1	0.805162	-0.31265	0.225766	693.081	661.226	936.579	1074.09	809.169	761.42	859.411	603.916	517.781	794.663	780.748	637.659	540.819	666.051	680.031	613.539	665.48	546.829	590.746	628.602	486.854
Decr1	2,4-dienoyl CoA reductase 1, mitochondrial	1.75829	0.814172	0.235179	1.05454	0.0766072	1	0.825918	-0.27593	0.837567	0.907808	-0.139542	1	1.6753	0.744421	0.221594	7.15562	2.98184	5.32413	6.9932	5.88426	5.49973	3.36312	13.8932	11.0915	7.25509	4.02502	9.3445	10.0505	6.52194	7.58325	11.0992	4.84616	7.61672	8.34674	6.03843	6.53236
Dhcr24	24-dehydrocholesterol reductase	1.12983	0.176101	0.858846	1.36669	0.450687	1	1.30096	0.379576	0.727915	1.18802	0.248559	1	1.55766	0.639377	0.246554	5.38255	6.05269	5.93676	5.57729	10.3152	8.45089	7.3219	4.69062	8.51209	10.1896	2.77626	11.8581	7.73588	7.47646	7.60686	14.6739	9.88806	11.6127	11.4715	12.4495	11.4313
Decr2	2-4-dienoyl-Coenzyme A reductase 2, peroxisomal	1.52257	0.606508	0.38805	0.742828	-0.428899	1	0.779816	-0.358794	0.754887	0.865513	-0.208372	1	1.20374	0.267527	0.698953	5.27328	8.08632	3.82251	3.14632	4.43466	5.69179	3.7368	11.1846	10.3963	4.01768	9.29633	5.7234	9.42208	5.54285	4.99169	7.56778	5.34416	5.78851	5.24546	4.33085	6.13762
Oas1a	2'-5' oligoadenylate synthetase 1A	5.42672	2.44008	0.0139803	2.69925	1.43256	1	2.74043	1.4544	0.28051	0.895353	-0.159471	1	3.64114	1.86439	0.0471508	0.88157	0.129806	2.2353	4.83727	3.95023	1.87387	1.07294	8.00489	1.92228	5.61216	8.07854	6.59801	0.861361	4.41758	5.76729	1.27533	3.58879	12.4567	9.40028	11.0447	10.5478
Oas1b	2'-5' oligoadenylate synthetase 1B	1.25442	0.327019	0.555659	0.824591	-0.27825	1	1.24731	0.318818	0.692861	1.09853	0.135572	1	1.03047	0.0432977	0.940442	13.4818	9.59084	8.28578	9.92121	7.89065	7.69494	8.96338	13.3146	12.7473	11.6314	14.7597	13.611	9.33393	9.36585	12.7552	9.08797	13.649	17.646	9.50663	14.6315	11.9572
Oasl2	2'-5' oligoadenylate synthetase 1C	1.39682	0.482143	0.580679	1.33709	0.419095	1	0.78211	-0.354556	0.780761	0.991728	-0.0119832	1	2.71792	1.4425	0.0113784	6.26288	3.0931	3.70512	4.44999	9.23233	3.49412	6.11453	8.86006	7.33293	5.36257	2.77626	16.137	9.19037	10.2012	19.0582	9.0191	7.15652	12.4567	7.8719	7.59278	9.12352
Oas1c	2'-5' oligoadenylate synthetase 1C	1.14264	0.192374	0.875772	1.14439	0.194573	1	1.12103	0.16482	0.930983	0.953821	-0.06821	1	1.68936	0.756478	0.259587	3.06315	3.43183	5.56135	5.32445	3.42779	1.95267	7.69805	4.50466	2.07336	5.86417	5.93161	6.97957	4.99438	8.40764	7.46517	4.61158	7.36216	6.78627	8.86609	9.88752	4.92989
Oas2	2'-5' oligoadenylate synthetase 2	1.46163	0.547574	0.448339	0.942242	-0.0858297	1	1.1344	0.181928	0.907507	0.748301	-0.418309	1	3.3258	1.7337	0.000469126	12.0564	4.59886	6.79395	10.1778	10.7837	6.27415	2.21988	15.2512	10.7132	8.91984	10.8238	35.6969	18.7157	23.6136	25.2419	21.5556	11.5877	36.889	28.902	25.328	26.9041
Oas3	2'-5' oligoadenylate synthetase 3	1.46252	0.54846	0.469087	0.539844	-0.889384	1	0.916525	-0.125754	0.936992	1.08436	0.116837	1	1.55566	0.637531	0.295231	6.45906	4.59886	3.01546	2.3212	3.12241	2.41067	2.26181	9.07049	8.38066	3.89168	6.11001	5.96497	10.1814	5.75784	8.37749	10.9397	4.43736	8.29092	6.31879	5.01241	7.13993
Oasl1	2'-5' oligoadenylate synthetase-like 1	0.84373	-0.245148	0.819239	1.05552	0.0779489	1	0.8535	-0.228537	0.88718	0.964979	-0.0514308	1	2.87863	1.52538	0.011415	11.9794	3.58389	7.93239	10.9844	12.5215	7.08673	2.47393	3.95656	10.8802	6.22523	5.36546	30.5496	15.4982	21.6211	30.9371	22.8551	11.5084	24.3671	23.8902	12.7927	15.9553
Ado	2-aminoethanethiol (cysteamine) dioxygenase	1.12981	0.176084	0.586827	1.27005	0.344884	1	1.01779	0.025445	0.974697	0.979186	-0.0303455	1	1.0018	0.00259413	0.996789	38.4737	32.642	42.9452	49.574	48.3986	41.9319	53.2586	37.1653	49.6379	40.4555	44.5763	38.2898	35.414	40.5616	37.1145	35.3316	39.4407	37.418	40.1237	40.7024	36.8257
Dera	2-deoxyribose-5-phosphate aldolase homolog (C. elegans)	1.25698	0.329962	0.253216	1.14558	0.196084	1	1.007	0.0100576	0.993836	1.00614	0.0088365	1	0.939571	-0.0899253	0.780147	51.4949	47.299	52.7962	60.2994	60.8809	48.8204	61.5498	83.9443	54.0524	68.0559	48.0079	52.462	39.1214	50.839	53.2679	44.8239	45.2098	48.402	47.5393	50.3202	44.9717
Hacl1	2-hydroxyacyl-CoA lyase 1	1.08761	0.121161	0.913852	1.45909	0.545064	1	0.855922	-0.224449	0.881357	0.880729	-0.183229	1	0.912793	-0.13164	0.868376	2.33678	7.34828	6.49314	7.25221	9.72903	6.27415	8.23328	8.20308	7.5577	4.134	3.57036	4.78808	4.92512	5.05392	3.6232	3.61555	5.76287	3.98614	3.06789	5.50029	4.29386
Ogfod1	2-oxoglutarate and iron-dependent oxygenase domain containing 1	0.644744	-0.633201	0.00957455	0.945626	-0.0806578	1	0.704991	-0.504324	0.0840443	0.964348	-0.0523743	1	1.07642	0.106239	0.744971	25.126	26.0948	27.3824	25.9994	25.3619	25.1138	22.6304	17.1794	15.2947	18.7993	16.2872	26.122	26.9012	31.5864	25.2419	29.0774	27.2795	21.9114	19.5301	17.6666	20.42
Ogfod2	2-oxoglutarate and iron-dependent oxygenase domain containing 2	1.20535	0.269452	0.637831	1.14925	0.200687	1	0.919997	-0.120299	0.912364	0.979426	-0.0299918	1	1.18468	0.244503	0.601428	9.98534	7.77355	10.4269	11.7799	7.80726	9.85814	13.7509	12.7714	13.0322	9.30634	10.1957	12.4639	9.33393	11.5955	11.4985	8.24881	12.9553	9.64793	9.88996	11.0901	10.335
Ogfod3	2-oxoglutarate and iron-dependent oxygenase domain containing 3(Ogfod3)	0.57291	-0.803619	0.410941	1.43863	0.524692	1	0.985084	-0.0216811	0.99503	1.24361	0.314531	1	1.21413	0.279923	0.780419	0.808313	3.21549	4.82033	7.38048	1.70224	2.07948	5.81855	0.923688	3.24761	0.947475	1.62909	3.7264	3.6696	3.34881	3.92648	4.52486	4.91554	3.79667	3.4673	3.24109	3.60709
Hmgcl	3-hydroxy-3-methylglutaryl-Coenzyme A lyase	0.953074	-0.0693404	0.909013	1.04687	0.066077	1	0.812044	-0.300371	0.63539	1.0985	0.135534	1	1.06877	0.0959497	0.827343	18.7079	16.6882	29.4038	27.2278	20.7445	17.8523	24.6333	20.1829	26.4993	17.0376	18.6323	21.246	24.0274	23.9895	22.2749	24.7783	29.0324	14.6244	18.8055	22.174	19.383
Hmgcr	3-hydroxy-3-methylglutaryl-Coenzyme A reductase	0.889027	-0.169701	0.631992	1.02385	0.0340006	1	1.09178	0.126687	0.826147	0.95764	-0.0624449	1	1.33165	0.41322	0.0892854	42.7152	51.323	57.8146	56.4451	47.7903	55.422	47.6485	36.2795	46.4382	41.5108	55.7829	62.5275	72.5029	67.1997	54.6774	71.0127	67.9751	89.1172	77.3996	68.1143	59.7552
Haao	3-hydroxyanthranilate 3,4-dioxygenase	1.46388	0.549793	0.302288	0.875497	-0.191826	1	1.55976	0.641322	0.26443	0.998643	-0.00195949	1	7.96517	2.99371	1.05263e-15	3.7622	4.59886	4.47672	6.52575	2.42827	1.95267	4.07841	4.58785	3.89861	8.06081	8.52329	37.0386	33.6372	31.7203	37.6465	36.2856	28.3263	47.6934	52.0268	61.3588	51.8852
Bdh1	3-hydroxybutyrate dehydrogenase, type 1	0.597361	-0.743326	0.126247	1.00506	0.00728779	1	0.721482	-0.470964	0.543071	0.843044	-0.24632	1	1.54725	0.629703	0.173976	10.7328	8.94181	12.0472	14.0357	10.7359	9.31642	8.42321	11.3975	6.32327	3.44217	4.09316	13.979	18.0911	17.0241	13.2648	14.4035	13.7172	10.9077	12.7785	11.7679	11.7654
Hibadh	3-hydroxyisobutyrate dehydrogenase	1.11712	0.159789	0.748301	1.18418	0.243893	1	1.09989	0.13736	0.866431	0.927484	-0.108605	1	0.467161	-1.09801	6.44857e-05	58.3252	50.9187	68.3919	98.6621	59.0879	60.7925	61.9383	68.1229	40.4416	63.1186	92.9162	27.8291	25.7074	29.4366	26.9248	25.4491	24.5826	35.8777	30.5614	29.9703	25.2768
Hibch	3-hydroxyisobutyryl-Coenzyme A hydrolase	0.737998	-0.438311	0.261391	1.04732	0.0666995	1	0.532566	-0.908968	0.00702571	0.926089	-0.110778	1	0.824538	-0.278343	0.46686	19.2704	15.0687	14.4316	16.6011	17.5547	16.8772	17.0696	9.51704	15.2026	11.9464	11.3157	14.9923	11.816	13.3977	14.2815	12.5135	10.4406	6.98312	6.75406	7.19806	7.60397
Hmgcll1	3-hydroxymethyl-3-methylglutaryl-Coenzyme A lyase-like 1	0.339309	-1.55933	0.0163168	1.18718	0.247535	1	0.18529	-2.43215	0.000368683	1.17106	0.227816	1	0.206868	-2.27322	0.000280614	16.1067	15.4259	18.5268	27.8199	18.445	16.1311	16.8489	7.69291	1.47027	7.44532	6.02081	3.95559	2.5186	3.86476	6.26448	1.99206	3.85265	0.981771	0.62075	0.880144	0.0494969
Kdsr	3-ketodihydrosphingosine reductase(Kdsr)	1.36327	0.447071	0.315802	1.08005	0.111098	1	1.13401	0.181436	0.839501	0.994142	-0.00847563	1	1.05166	0.0726726	0.885786	18.0511	14.5705	20.3109	22.9431	12.9017	17.4164	22.9708	14.067	32.2514	20.086	29.8278	18.0981	20.4561	17.1175	18.254	18.1428	18.9461	23.0335	20.0223	18.2219	22.8998
Ywhag	3-monooxygenase/tryptophan 5-monooxygenase activation protein, gamma polypeptide	1.41629	0.502116	0.0188965	1.09395	0.129546	1	0.976466	-0.0343586	0.957609	1.03838	0.0543284	1	1.54035	0.623257	0.00140143	114.126	134.518	122.303	125.139	123.923	121.538	170.468	153.718	152.753	206.356	187.673	184.752	193.013	193.635	177.446	204.178	211.705	178.321	206.487	180.373	178.756
Oxct1	3-oxoacid CoA transferase 1	0.632788	-0.660205	0.00315948	1.1959	0.258092	1	0.933314	-0.0995657	0.870356	1.00142	0.00204912	1	1.05425	0.0762164	0.808426	48.3995	65.1999	49.5655	62.8697	75.908	61.6088	59.7863	44.2563	31.6999	32.9472	28.7475	60.9753	56.8738	54.1681	65.5011	52.6863	54.0697	46.4951	60.4551	50.1253	56.9858
Oxsm	3-oxoacyl-ACP synthase, mitochondrial	0.719067	-0.475802	0.507582	0.929826	-0.104968	1	0.972759	-0.0398451	0.982351	1.00188	0.00271618	1	0.789016	-0.341873	0.601811	16.432	16.2641	11.6546	17.1488	11.3074	16.5829	9.94259	4.84233	5.34063	11.4594	20.8746	9.7496	15.2023	10.0391	11.2935	13.9929	9.77037	12.1257	15.776	8.35524	9.12352
Papss1	3'-phosphoadenosine 5'-phosphosulfate synthase 1	0.815015	-0.295102	0.68266	1.20513	0.269184	1	0.583753	-0.77657	0.210917	0.963822	-0.0531609	1	1.45189	0.537933	0.298331	11.5424	13.4269	14.4316	18.2045	15.5311	13.4101	16.1718	6.653	22.3255	8.26073	5.57359	19.6441	18.8744	18.6973	16.7401	17.7959	20.6086	7.46539	14.1066	12.6751	10.2756
Papss2	3'-phosphoadenosine 5'-phosphosulfate synthase 2	1.94952	0.963122	0.411861	0.922086	-0.117027	1	0.770096	-0.37689	0.867186	0.946615	-0.0791496	1	1.10684	0.14644	0.913835	4.93183	1.84078	2.12525	5.99664	1.32328	1.58824	2.02872	3.20783	8.95551	1.69382	9.29633	1.7195	5.81545	2.31689	1.65934	5.79636	1.87058	3.83604	3.22741	1.28712	1.75714
Phgdh	3-phosphoglycerate dehydrogenase	1.49819	0.583219	0.00472597	1.09287	0.128115	1	1.09347	0.128915	0.785243	1.18023	0.239067	1	1.83401	0.875	2.5252e-06	45.2606	40.4501	40.48	56.138	42.3071	38.0536	47.3821	68.7089	64.2239	57.7718	61.3825	74.2704	81.3231	75.8567	83.903	97.8685	91.3983	77.6534	102.701	78.3255	78.7669
Pgd	3-phosphoglycerate dehydrogenase	1.07147	0.0995856	0.800665	1.00734	0.0105469	1	0.907258	-0.140415	0.778667	0.884472	-0.177112	1	1.44665	0.532712	0.0141452	43.3311	51.5319	50.8641	52.3565	43.4857	49.0925	50.7982	61.4063	36.1254	57.4071	53.2507	69.3473	65.9697	75.5066	62.4024	68.865	55.2081	66.1625	66.3609	62.5736	59.9334
Pdpk1	3-phosphoinositide dependent protein kinase-1	1.09931	0.136592	0.632019	1.08086	0.112181	1	1.04593	0.0647826	0.906235	0.974648	-0.0370474	1	1.12633	0.171625	0.435391	133.529	147.171	161.076	163.434	151.507	147.025	174.709	163.79	142.561	154.235	186.959	166.244	172.67	158.681	148.953	167.736	168.29	180.624	175.289	179.581	158.432
Pdk1	3-phosphoinositide dependent protein kinase-1	1.44771	0.533769	0.315534	1.00835	0.0119934	1	1.04275	0.0603948	0.966779	0.875743	-0.191421	1	2.12794	1.08946	0.00680761	10.2337	6.68812	12.1572	16.1226	7.28849	5.94665	9.74157	12.3321	9.48736	15.5037	18.8231	23.2182	20.5442	18.142	23.5142	15.7809	14.9126	23.6486	20.8137	20.2801	21.3258
Haus8	4HAUS augmin-like complex, subunit 8(Haus8)	0.809086	-0.305635	0.532986	0.965225	-0.0510632	1	1.12158	0.165529	0.859146	0.969395	-0.0448437	1	0.864993	-0.20924	0.638418	14.3038	10.1743	13.3262	12.2954	9.29365	15.5327	11.531	8.575	12.0557	10.4343	9.71258	10.0952	10.427	12.1741	9.45886	10.5903	11.6471	13.4249	11.1216	13.8445	10.5082
Nipsnap1	4-nitrophenylphosphatase domain and non-neuronal SNAP25-like protein homolog 1 (C. elegans)	0.797474	-0.326491	0.727309	1.58351	0.663128	1	0.369757	-1.43535	0.0255749	0.857957	-0.221022	1	1.46302	0.548945	0.423162	7.2475	3.15739	5.88662	10.681	5.68927	9.85814	8.18395	2.24254	8.10675	4.69618	2.27081	6.4221	8.2396	9.18158	7.17183	5.09875	8.181	3.06711	1.77075	3.6309	3.26927
Mthfr	5,10-methylenetetrahydrofolate reductase	0.545925	-0.873225	0.0378694	0.893137	-0.163047	1	0.679091	-0.558324	0.381921	1.32526	0.406273	1	0.990325	-0.0140267	0.986094	11.0209	8.32739	7.63647	7.38048	8.61423	8.81286	7.3219	6.23214	4.16392	4.84642	4.38553	8.76845	8.2396	9.71228	11.3357	12.738	11.3474	4.30355	7.65056	5.50029	6.73406
Nt5c	5',3'-nucleotidase, cytosolic	1.2725	0.347668	0.204648	0.998156	-0.0026635	1	1.09043	0.124902	0.824581	1.0192	0.027444	1	1.24202	0.312693	0.210372	37.9299	41.6246	55.8446	42.2626	47.4813	46.2829	44.1805	76.9193	46.7539	58.0589	48.0079	55.6632	53.6814	58.8351	59.0601	53.0842	59.2639	57.7375	60.5602	62.9818	63.2447
Nt5m	5',3'-nucleotidase, mitochondrial	1.30466	0.383669	0.685555	1.54982	0.632098	1	1.28349	0.360074	0.791452	1.0952	0.131197	1	1.38446	0.469325	0.509009	2.26477	3.99556	5.16149	4.83727	6.39199	5.69179	6.6991	7.00535	5.75211	4.34482	2.77626	6.83091	2.18614	6.80203	6.61996	3.44083	7.26677	8.3266	6.80847	4.9646	6.98649
Xrn1	5'-3' exoribonuclease 1	0.764218	-0.387943	0.217424	0.90943	-0.136966	1	0.962511	-0.0551257	0.94581	0.915765	-0.126951	1	0.817318	-0.291031	0.333623	107.949	101.966	127.647	137.197	89.2672	86.5145	96.3415	59.4219	97.1017	66.0216	121.425	99.2093	94.4651	82.2214	86.4324	82.4294	83.7896	101.154	82.6822	84.2683	85.9613
Xrn2	5'-3' exoribonuclease 2	1.0548	0.07697	0.864618	1.03639	0.0515738	1	1.25403	0.326576	0.396506	0.941899	-0.0863565	1	1.01091	0.0156582	0.967299	194.769	171.621	197.215	277.103	179.013	164.703	158.008	206.294	181.247	172.545	232.577	191.588	210.641	167.534	182.336	179.556	174.76	281.872	239.941	212.811	218.041
Atic	5-aminoimidazole-4-carboxamide ribonucleotide formyltransferase/IMP cyclohydrolase	1.29037	0.367785	0.17604	1.14414	0.194269	1	1.10522	0.144336	0.779232	1.08375	0.116027	1	3.64477	1.86583	9.35671e-21	22.0318	25.405	21.6193	25.6097	31.4118	23.9417	24.3841	35.9737	34.6306	21.6441	26.5721	79.8377	81.1468	90.7544	84.466	97.6989	90.6649	96.7918	97.7545	84.6998	91.7314
Azi1	5-azacytidine induced gene 1	0.783952	-0.351162	0.535275	0.995206	-0.00693269	1	0.574236	-0.800284	0.108933	1.05105	0.0718267	1	0.525253	-0.928915	0.0210151	34.8258	36.0244	28.4243	20.432	36.3186	40.5062	34.4722	34.5337	28.8822	25.583	14.7597	24.6168	9.72683	17.7858	19.6983	22.5962	12.5069	8.08792	10.3611	9.63255	11.8248
Azi2	5-azacytidine induced gene 2	1.09442	0.130163	0.717915	1.11078	0.151575	1	0.974723	-0.0369354	0.957149	1.03129	0.0444562	1	0.942433	-0.0855385	0.774306	74.2009	65.9664	85.4832	98.0047	96.2773	69.4515	70.4713	72.8209	98.2207	71.1455	87.101	76.8422	65.9697	69.8483	83.632	64.8146	70.8652	74.3439	68.4779	65.6284	67.9321
Mtr	5-methyltetrahydrofolate-homocysteine methyltransferase	0.881051	-0.182703	0.62711	0.877773	-0.18808	1	0.883997	-0.177887	0.74618	0.853515	-0.228512	1	1.10057	0.138257	0.666919	44.9775	54.2789	64.2221	53.4283	40.8219	51.2471	45.8356	31.5742	58.9361	47.4683	54.0721	59.5692	61.1012	59.2577	53.3549	52.9821	47.2328	51.6611	49.0182	47.7055	63.6877
Mtrr	5-methyltetrahydrofolate-homocysteine methyltransferase reductase	1.27377	0.349109	0.411861	1.08298	0.115003	1	1.06044	0.0846587	0.933068	0.83128	-0.266593	1	1.30052	0.379094	0.285185	19.1487	17.666	13.5121	23.7954	15.2319	19.9798	13.6621	18.9998	26.8395	16.6487	22.9918	20.2797	21.1827	23.9895	14.9577	22.3208	17.135	23.3226	24.2142	22.0404	22.9703
Nt5dc1	5'-nucleotidase domain containing 1	1.25685	0.329807	0.552593	1.0113	0.0162156	1	1.21175	0.277094	0.741877	0.781843	-0.355048	1	1.5334	0.616731	0.124357	12.1955	11.8779	14.7178	18.5918	11.9181	11.9647	9.83406	25.44	10.3312	11.7453	17.5	20.3614	17.5949	21.5363	16.438	11.9881	18.0802	27.6372	23.6578	23.8877	20.9459
Nt5dc2	5'-nucleotidase domain containing 2	0.980354	-0.0286252	0.971462	1.15211	0.204284	1	1.31404	0.394005	0.657334	1.04944	0.0696231	1	0.225525	-2.14864	1.33032e-08	21.5364	29.0259	17.6819	19.0506	28.3016	30.733	26.7495	27.0842	27.7521	20.6894	13.6744	5.28485	2.78179	7.30202	5.30243	4.65877	6.17291	8.3266	6.65019	6.74573	5.22316
Nt5dc3	5'-nucleotidase domain containing 3	1.38893	0.473974	0.245244	0.812546	-0.299479	1	1.10875	0.148939	0.869897	1.13444	0.181986	1	1.13934	0.188193	0.661412	16.6306	15.9353	15.4025	9.61287	13.9675	13.0629	15.3196	16.5261	20.9744	23.0096	28.335	16.7763	17.6831	20.1936	13.4736	23.5974	24.9369	24.3228	16.5414	19.6206	20.3148
Nt5c2	5'-nucleotidase, cytosolic II	0.775978	-0.365913	0.140902	1.07278	0.101354	1	0.810704	-0.302752	0.38737	0.920237	-0.119923	1	0.611263	-0.710134	0.000525369	97.9263	106.033	73.5595	82.5617	106.481	109.4	98.5059	85.0747	59.4286	80.39	62.2188	55.071	61.6226	52.9372	47.7318	58.994	49.3771	44.6423	45.1429	45.7087	47.8573
Nt5c3	5'-nucleotidase, cytosolic III	1.10239	0.140637	0.834967	1.11559	0.157804	1	1.26251	0.336299	0.654011	0.936812	-0.0941688	1	1.0396	0.0560346	0.919596	12.5717	14.72	19.2312	23.8595	16.0045	14.6142	14.7301	14.768	19.9488	13.9359	19.7398	16.7763	12.2681	19.3201	18.9712	12.0901	14.2461	28.1502	16.4251	18.4695	18.3832
Nt5c3l	5'-nucleotidase, cytosolic III-like	0.897728	-0.15565	0.761627	1.1444	0.194586	1	1.34377	0.426289	0.379756	1.08139	0.112884	1	1.6464	0.719311	0.0168078	14.2094	12.5813	10.0442	11.4383	12.6356	16.6826	15.4479	9.72136	13.2582	11.0002	10.1041	20.5448	24.4707	15.6433	19.8698	22.9406	22.7814	25.0192	29.5895	24.899	29.1735
Pfkfb2	6-phosphofructo-2-kinase/fructose-2,6-biphosphatase 2	0.957755	-0.0622719	0.932083	0.785628	-0.348082	1	0.579765	-0.786461	0.0801718	0.867515	-0.205039	1	1.15144	0.203443	0.677275	32.4753	28.2582	19.8487	27.1834	16.6324	23.517	17.0696	20.6906	31.8816	16.6935	33.6397	27.87	41.7748	23.1468	23.9716	35.5752	20.9505	21.2889	20.9002	14.8766	14.6486
Pfkfb3	6-phosphofructo-2-kinase/fructose-2,6-biphosphatase 3	0.920962	-0.118787	0.707456	1.00831	0.011946	1	0.79927	-0.323245	0.247251	0.907691	-0.139727	1	0.763445	-0.389404	0.0535345	132.486	167.945	142.441	163.865	130.168	152.675	148.7	123.359	129.241	127.902	163.327	112.377	116.782	108.947	99.3926	120.939	86.5744	96.109	81.0512	89.5712	93.5777
Pfkfb4	6-phosphofructo-2-kinase/fructose-2,6-biphosphatase 4	1.25292	0.325289	0.797995	0.881726	-0.181598	1	0.525422	-0.928452	0.379804	1.01968	0.0281224	1	3.4843	1.80087	0.00791064	1.97174	1.79751	2.12525	1.55034	1.15649	2.07948	2.14095	4.38232	2.56714	2.38202	0.520317	4.69021	9.27097	6.62759	5.73125	7.08061	8.181	4.34661	1.32311	3.18715	5.55356
Pgls	6-phosphogluconolactonase	0.911951	-0.132972	0.757233	1.17575	0.233585	1	0.796984	-0.327377	0.46354	1.10171	0.139745	1	0.416006	-1.26532	7.35478e-08	166.007	192.388	188.837	194.344	215.476	204.964	243.101	151.522	187.364	214.42	112.081	77.4815	80.837	69.325	93.547	71.0127	86.23	39.3717	73.1669	68.8805	60.4778
Pts	6-pyruvoyl-tetrahydropterin synthase	1.55934	0.640938	0.0687793	0.959575	-0.0595324	1	1.23021	0.298908	0.65227	0.835332	-0.259579	1	1.27932	0.355377	0.330509	10.7328	13.0697	15.482	14.2084	11.5073	10.0785	14.4711	17.8816	17.8164	17.9875	28.0178	13.8638	18.1755	18.228	13.5134	12.3299	16.139	19.2749	22.2951	19.7554	21.1327
Dhcr7	7-dehydrocholesterol reductase	1.60247	0.680296	0.140447	1.45439	0.540415	1	1.43202	0.518056	0.430775	1.02951	0.0419638	1	1.94761	0.961702	0.0132151	3.83918	10.9507	10.2374	9.61287	14.5794	13.6133	10.7442	13.9336	9.76495	16.2985	13.4973	13.2976	16.4628	19.0069	14.2368	18.1428	17.83	22.7357	25.7871	25.3869	19.2172
Ogg1	8-oxoguanine DNA-glycosylase 1	0.984634	-0.022341	0.985703	0.962815	-0.0546689	1	1.41615	0.501974	0.661394	1.04098	0.0579455	1	0.878847	-0.186316	0.807971	6.15485	5.78071	4.56231	6.34691	5.33238	4.04939	5.44857	5.18489	8.27994	6.22523	1.96482	5.41121	4.24384	4.84017	5.95871	3.51735	5.61174	9.12136	5.71288	7.66387	4.88287
Adam10	a disintegrin and metallopeptidase domain 10	0.955309	-0.0659601	0.843472	0.975975	-0.0350834	1	0.921056	-0.118639	0.774101	1.0097	0.0139259	1	0.361493	-1.46796	5.04087e-20	666.365	611.334	603.612	674.788	645.611	527.723	600.026	569.814	644.359	567.511	614.628	217.467	223.43	239.168	237.538	231.06	218.067	227.185	204.494	204.071	199.421
Adam17	a disintegrin and metallopeptidase domain 17	1.18849	0.249131	0.254378	0.937048	-0.0938053	1	1.15881	0.21265	0.502186	1.00847	0.012164	1	1.24385	0.31481	0.0886761	114.783	95.8923	92.3456	91.3038	102.108	90.5319	94.6408	115.658	141.785	113.937	108.801	122.664	124.054	130.191	123.343	136.13	120.636	152.792	148.733	141.548	139.291
Adam19	a disintegrin and metallopeptidase domain 19 (meltrin beta)	1.26258	0.33638	0.275182	1.07209	0.100432	1	1.16563	0.22111	0.673425	1.07368	0.102571	1	0.690026	-0.535278	0.0311281	740.447	521.134	566.59	714.53	708.56	547.23	642.976	875.991	807.624	676.311	717.705	522.222	381.319	357.937	569.18	365.279	419.964	523.22	575.204	448.145	413.99
Adam9	a disintegrin and metallopeptidase domain 9 (meltrin gamma)	1.28947	0.366781	0.242257	0.953419	-0.0688184	1	1.0848	0.117434	0.865918	0.877369	-0.188745	1	1.19549	0.257597	0.386036	39.9935	41.2685	43.7681	29.1408	38.352	50.0898	41.3588	70.7386	39.0095	50.2017	55.0235	47.9118	55.996	45.5738	42.6332	44.1747	44.3365	49.8612	52.1987	50.7713	63.3771
Adamts10	a disintegrin-like and metallopeptidase (reprolysin type) with thrombospondin type 1 motif, 10	0.792591	-0.335352	0.483444	0.822728	-0.281512	1	0.725343	-0.463264	0.413429	0.767556	-0.381655	1	1.10041	0.138038	0.771938	31.4957	29.2596	28.1088	19.3441	18.943	26.8584	32.3313	21.7623	36.0579	15.8914	20.1957	32.7497	30.9334	34.1035	21.8536	28.4194	24.7833	21.4636	21.0684	17.7622	34.2742
Adamts14	a disintegrin-like and metallopeptidase (reprolysin type) with thrombospondin type 1 motif, 14	1.38669	0.471641	0.625744	0.585306	-0.772737	1	0.955869	-0.0651145	0.976079	1.04113	0.0581548	1	0.430827	-1.21482	0.0653616	12.9926	5.06492	3.54371	6.19644	3.18005	4.20821	3.26076	11.0231	16.0293	8.39643	4.49455	2.38475	4.48815	2.42377	3.57224	3.78007	2.32646	3.15323	2.7773	3.87607	2.0368
Adamts6	a disintegrin-like and metallopeptidase (reprolysin type) with thrombospondin type 1 motif, 6	0.865011	-0.20921	0.710943	0.760188	-0.395573	1	0.971947	-0.0410509	0.970689	0.787869	-0.343972	1	0.825803	-0.27613	0.519372	39.2113	21.5676	30.3282	30.3322	20.3312	21.9595	19.715	29.7672	22.2272	23.7693	29.3112	30.9163	19.499	24.8139	20.019	23.5247	15.7302	37.1129	17.1535	21.7082	21.5188
Adamts7	a disintegrin-like and metallopeptidase (reprolysin type) with thrombospondin type 1 motif, 7	1.73465	0.794641	0.057397	0.95658	-0.0640421	1	0.635127	-0.654884	0.351387	0.763413	-0.389465	1	0.0967616	-3.36942	2.10912e-19	31.2399	19.3325	14.6713	21.0141	27.0421	18.0813	17.0696	31.2378	40.0596	39.9478	39.6643	2.38475	1.67235	2.23581	2.0111	1.82882	0.963782	1.12079	1.0115	1.775	1.41314
Akap12	A kinase (PRKA) anchor protein (gravin) 12	1.03454	0.0489838	0.893429	0.901806	-0.14911	1	0.67575	-0.565438	0.00283974	1.13333	0.18057	1	0.31881	-1.64923	1.33678e-23	2461.6	2531.2	2559.67	1983.1	2322.09	2440.86	2335.09	2656.11	2666.68	2855.87	2239.07	842.197	737.043	828.541	905.5	900.839	922.483	514.527	524.705	605.1	525.073
Akap9	A kinase (PRKA) anchor protein (yotiao) 9	0.90412	-0.145414	0.627545	0.817778	-0.290219	1	0.72444	-0.465061	0.0376165	0.921042	-0.118661	1	0.774532	-0.368604	0.072456	526.866	427.439	502.295	361.451	367.282	389.455	470.042	423.896	476.004	386.534	469.492	392.177	365.902	370.098	327.117	347.72	364.26	299.014	253.17	237.86	299.682
Akap1	A kinase (PRKA) anchor protein 1	0.440845	-1.18166	0.0449898	1.07708	0.107123	1	0.913212	-0.130979	0.938419	1.20915	0.273996	1	1.12194	0.165999	0.830474	4.61397	7.01449	4.85457	7.41748	4.74617	5.24241	6.26746	4.69062	0.953158	1.69382	2.33647	5.87454	5.33691	7.28237	9.23762	5.71729	7.41047	4.34661	7.14976	6.03843	4.9831
Akap10	A kinase (PRKA) anchor protein 10	1.10441	0.143276	0.610359	0.907996	-0.139242	1	1.05927	0.0830719	0.869596	0.944698	-0.0820747	1	1.18956	0.250431	0.217845	64.4366	66.8268	61.6457	57.7192	47.7903	62.7292	65.3076	70.4131	63.6994	76.2148	73.7388	74.3782	76.1574	78.9427	73.7729	74.7035	68.3146	84.2453	76.5229	75.0501	88.2926
Akap11	A kinase (PRKA) anchor protein 11	0.650648	-0.620052	0.0119495	0.872512	-0.196753	1	0.719366	-0.475203	0.117031	0.868081	-0.204098	1	1.09915	0.136387	0.66601	142.382	111.025	129.754	120.404	97.354	115.018	112.972	53.1261	83.9761	75.4067	119.897	137.826	145.413	137.915	117.809	122.582	125.201	119.274	90.8472	95.2554	98.5657
Akap13	A kinase (PRKA) anchor protein 13	0.85107	-0.23265	0.308551	0.912612	-0.131926	1	0.849261	-0.23572	0.440166	1.01289	0.0184723	1	0.999131	-0.00125402	0.997698	984.828	984.308	1048.32	902.406	829.774	957.583	981.931	745.863	891.048	906.988	880.193	1047.35	983.75	983.739	1002.6	996.269	1054.82	880.904	802.687	808.791	921.462
Akap17b	A kinase (PRKA) anchor protein 17B(Akap17b)	1.27126	0.346255	0.1028	0.839849	-0.251797	1	0.672708	-0.571947	0.00228686	1.1022	0.14039	1	1.90976	0.933391	2.39179e-08	71.2098	63.0624	64.5951	61.1516	47.4371	57.3341	56.7648	76.7334	87.9558	77.6542	94.7497	137.243	121.457	121.103	136.242	139.426	142.953	97.8547	89.4746	78.9298	74.3939
Akap2	A kinase (PRKA) anchor protein 2	0.752389	-0.41045	0.0912116	1.10935	0.149709	1	0.679724	-0.556979	0.0167458	0.961289	-0.0569581	1	2.55828	1.35517	1.94764e-12	45.2606	33.5247	37.2053	47.2479	46.4928	37.3913	40.4314	25.5917	33.8285	27.2575	29.6766	104.523	92.2765	99.9581	103.008	93.716	88.5466	71.4454	80.1225	63.3066	54.0705
Akap5	A kinase (PRKA) anchor protein 5	2.14006	1.09765	0.0590715	0.987718	-0.0178293	1	1.46018	0.546145	0.594118	1.12753	0.173171	1	1.97345	0.980717	0.0723863	4.5047	5.19967	4.69927	4.44999	3.42779	6.27415	4.81714	5.58128	15.0552	10.0079	10.4856	11.3031	12.3386	4.80577	9.82677	16.8726	5.38132	15.4721	15.4569	11.1845	13.2763
Akap6	A kinase (PRKA) anchor protein 6	1.1299	0.176198	0.945454	0.463603	-1.10904	1	0.692203	-0.530734	0.831308	1.12373	0.168292	1	0.589547	-0.762321	0.556226	6.26288	4.59886	2.44563	0.777022	3.77608	2.19521	1.46265	0.923688	13.553	2.33355	3.24083	1.18184	5.90108	0.756737	1.34985	5.45967	2.00189	1.04205	4.30074	0.97821	0.904556
Akap7	A kinase (PRKA) anchor protein 7	0.797304	-0.326799	0.706016	0.918986	-0.121885	1	0.502872	-0.991738	0.166635	0.793198	-0.334247	1	1.08503	0.117736	0.883252	9.75687	7.16037	8.35181	5.94484	9.38441	8.05199	7.57842	14.1098	4.73385	5.07299	2.93855	9.70129	9.95729	7.76147	8.50179	7.23492	6.00815	3.73393	3.22741	5.67803	5.73175
Akap8	A kinase (PRKA) anchor protein 8	1.08662	0.11985	0.737303	0.904671	-0.144535	1	1.06444	0.0901011	0.879988	0.969847	-0.0441713	1	0.990071	-0.0143962	0.966744	241.578	232.78	173.341	153.129	179.361	211.525	237.248	223.001	268.993	228.933	217.47	213.602	225.319	202.344	204.233	212.122	205.571	217.53	210.259	221.299	261.032
Akap8l	A kinase (PRKA) anchor protein 8-like	1.07267	0.101204	0.798523	0.857595	-0.221632	1	0.984416	-0.0226595	0.976079	1.02384	0.03399	1	1.01317	0.0188733	0.957447	87.7498	94.7241	72.3807	58.4617	70.4579	77.0356	85.453	98.0895	106.899	82.4716	77.0354	88.0561	84.1867	85.9634	92.7863	86.286	85.2898	79.9294	65.1454	88.0659	105.77
Akip1	A kinase (PRKA) interacting protein 1(Akip1)	1.20286	0.266466	0.659507	1.17878	0.237296	1	1.325	0.405997	0.594117	1.06534	0.091309	1	0.702301	-0.509838	0.231845	13.3353	14.0587	10.0968	15.1458	16.5012	14.432	12.8469	17.0081	16.3339	18.4406	8.34241	8.15399	7.54699	10.6189	12.5364	7.08061	8.42256	10.1351	11.8487	13.3811	11.1467
Aar2	AAR2 splicing factor homolog(Aar2)	1.2487	0.320427	0.411524	1.05592	0.0785012	1	1.10075	0.13849	0.85706	0.92801	-0.107787	1	1.18871	0.249401	0.472623	20.2414	20.4451	20.3109	22.5127	28.3016	18.2142	16.8489	25.3714	25.1236	27.5301	23.5357	22.5083	25.4366	24.5682	24.1058	19.3033	23.8765	31.9728	20.9955	31.6067	21.8479
Adck1	aarF domain containing kinase 1	1.66204	0.732954	0.198054	0.881982	-0.18118	1	1.36367	0.447494	0.651009	1.70323	0.768274	1	1.18218	0.241455	0.699859	8.54503	6.00076	8.24298	5.51316	6.70105	8.24651	6.33529	16.6753	17.8164	10.7906	5.23414	8.22584	8.3416	10.3757	12.652	19.4602	13.7977	7.51584	11.7522	16.3256	13.4062
Adck2	aarF domain containing kinase 2	1.29555	0.373567	0.382892	0.993078	-0.0100206	1	1.12679	0.172218	0.82823	0.985371	-0.0212611	1	1.76787	0.822013	0.00869992	9.17827	10.4612	14.4316	10.639	10.5274	13.3412	10.611	12.1462	20.8761	12.5135	13.335	17.9878	21.6423	20.626	22.3097	19.4602	17.6033	23.4936	23.6157	23.7198	19.6998
Adck3	aarF domain containing kinase 3	1.17761	0.235856	0.597218	0.921068	-0.11862	1	1.40129	0.486755	0.247548	1.27248	0.347639	1	1.6027	0.680504	0.0204361	19.3511	15.0687	23.9622	25.4789	14.7597	14.6142	16.8489	19.8269	21.1034	23.9971	26.7517	27.0486	33.7366	32.8014	40.2045	39.3808	39.5052	34.1356	44.7361	51.7912	44.2008
Adck4	aarF domain containing kinase 4	0.832451	-0.264563	0.655926	1.17285	0.230022	1	0.786219	-0.346996	0.661239	1.03515	0.049843	1	1.40434	0.489897	0.254835	7.35056	11.3698	15.482	14.0641	11.1516	15.4342	12.8469	6.8879	12.7473	11.8495	6.47423	15.198	14.016	18.8287	17.7096	17.1136	14.9126	11.4072	12.6759	14.7148	11.5612
Adck5	aarF domain containing kinase 5	1.03046	0.0432893	0.96904	0.81729	-0.29108	1	0.999737	-0.0003791	1	1.17015	0.226692	1	1.41116	0.49688	0.331895	6.53107	7.65981	5.80714	6.57632	4.37579	6.06484	4.77027	7.47759	4.8837	4.84642	10.2725	11.0306	7.15534	10.0391	8.59377	14.1026	10.3415	7.29069	8.96502	10.3754	10.9957
Ahi1	Abelson helper integration site	0.505846	-0.98323	0.00256542	0.85488	-0.226206	1	0.756967	-0.401698	0.494446	0.95133	-0.0719825	1	0.835212	-0.259786	0.524626	18.3714	17.132	15.043	12.1043	13.7627	18.788	12.9542	7.6611	6.39697	9.00465	11.0171	14.1041	13.5551	14.5524	12.9789	14.6739	12.5069	12.5416	10.7852	9.71346	9.55786
Abhd1	abhydrolase domain containing 1	1.31587	0.396012	0.667118	1.003	0.00432273	1	1.08403	0.116408	0.949251	0.782434	-0.353959	1	1.0362	0.0512992	0.958538	5.48933	3.0931	4.02428	5.42929	4.85654	2.49439	4.07841	6.8879	2.07336	6.8698	6.29336	5.52643	3.20618	4.32913	3.51258	2.2637	4.43736	4.52992	3.39805	5.90604	5.04869
Abhd10	abhydrolase domain containing 10	1.20548	0.269608	0.581728	1.01647	0.0235658	1	1.09119	0.125899	0.896347	1.10613	0.145518	1	0.704718	-0.504881	0.157781	19.3511	19.0173	17.057	13.8483	21.0794	22.2353	17.9527	29.7672	21.3122	21.191	16.8161	11.7553	14.7917	12.5083	15.5071	11.2178	16.4685	17.646	10.9757	13.7428	14.4556
Abhd11	abhydrolase domain containing 11	1.61068	0.687667	0.126549	0.956766	-0.0637618	1	1.28607	0.362969	0.646382	1.01353	0.0193872	1	2.06701	1.04754	0.00523735	5.48933	6.77219	7.23171	5.36762	8.61423	4.35349	6.53138	11.3436	12.8897	10.2332	7.41328	13.8947	13.3335	13.0881	14.4878	11.756	14.6153	16.0651	13.1198	23.097	16.8562
Abhd12	abhydrolase domain containing 12	1.08843	0.12225	0.80666	1.15619	0.209373	1	0.929243	-0.105871	0.889311	1.02356	0.0335969	1	1.3922	0.477364	0.100903	20.3841	17.7995	22.018	27.9555	20.3312	20.1423	24.3841	24.0489	22.2272	24.4284	16.6613	29.9971	24.3259	29.4955	29.3337	26.8915	29.57	20.4351	31.6113	27.0246	24.7831
Abhd13	abhydrolase domain containing 13	1.08754	0.121068	0.767225	0.97327	-0.0390881	1	1.12939	0.175539	0.743192	0.958937	-0.0604915	1	0.734714	-0.444744	0.0716969	55.4508	64.7969	62.6227	68.558	57.1502	57.9645	53.6384	46.1648	63.0902	69.1802	86.7467	44.8593	47.0109	42.4854	41.7582	38.2304	48.8407	58.937	44.5023	51.9322	46.9454
Abhd16a	abhydrolase domain containing 16A(Abhd16a)	0.962097	-0.055746	0.909013	1.11893	0.162123	1	1.00673	0.0096744	0.996122	1.10775	0.147634	1	1.38511	0.470004	0.0704655	17.5582	29.2967	28.4243	26.6778	26.4228	29.668	29.5515	19.8269	25.0007	27.4841	24.2592	36.9878	34.0515	33.2448	39.7695	37.2676	38.4844	37.7502	36.3003	33.698	32.2324
Abhd2	abhydrolase domain containing 2	0.914016	-0.129708	0.758252	1.14415	0.194281	1	0.881346	-0.182219	0.73799	0.941692	-0.0866725	1	2.02688	1.01926	8.85334e-06	33.9467	30.748	38.4697	47.6709	34.8874	34.7233	40.1083	21.1653	31.0231	32.3268	41.2165	71.1721	77.9305	60.0292	66.9205	60.1711	69.8358	58.8718	70.8026	57.8162	58.2579
Abhd6	abhydrolase domain containing 6	1.93244	0.950424	0.18717	1.83438	0.875291	1	1.31718	0.397453	0.7632	1.48793	0.573303	1	3.82199	1.93432	0.000649634	1.48129	0.928425	3.28937	3.3745	4.25315	2.88345	3.45561	6.28352	2.21585	3.94256	2.27081	9.48573	4.4277	7.931	10.9927	10.5189	11.0042	9.07092	13.5823	8.93996	6.78356
Abhd8	abhydrolase domain containing 8	0.307591	-1.70092	0.000834941	1.14733	0.198281	1	0.331258	-1.59397	0.00403997	1.10314	0.141615	1	0.600783	-0.735083	0.206909	15.0153	16.0193	13.6735	16.3372	16.1394	15.3665	20.5536	8.74506	2.90492	5.36257	1.30079	9.30486	7.34424	10.2012	9.16552	9.6912	10.7664	2.05704	2.22332	4.38601	3.17523
Abi3	ABI gene family, member 3	0.647988	-0.625962	0.0226086	0.931666	-0.102115	1	0.645009	-0.632609	0.0319984	0.98888	-0.0161329	1	2.79685	1.4838	4.69378e-10	52.3938	73.7597	40.9508	37.4722	42.3071	66.1346	61.6608	40.1015	38.8375	36.6729	28.7475	170.456	151.606	145.328	173.001	155.634	133.557	86.9224	101.693	116.912	96.4225
Abi1	abl-interactor 1	1.13783	0.186287	0.565844	1.09481	0.130676	1	1.08404	0.116417	0.834595	0.936515	-0.0946256	1	0.889041	-0.169678	0.529243	166.188	138.463	175.427	213.777	167.103	152.377	167.539	200.141	135.792	160.339	232.074	138.926	142.417	145.466	126.55	131.79	141.371	163.409	153.147	146.584	153.765
Abi2	abl-interactor 2	0.573828	-0.80131	0.139259	0.790939	-0.338362	1	0.924139	-0.113819	0.941774	0.990481	-0.0137985	1	0.35412	-1.49769	0.00128068	12.0564	14.0587	8.523	9.78308	9.45186	9.45801	7.82877	7.18397	3.1776	7.68521	8.44276	4.29998	4.34459	3.60924	3.92648	4.1193	4.0905	4.38352	2.37171	4.9646	3.37445
Abracl	ABRA C-terminal like(Abracl)	1.23606	0.305749	0.525313	1.0908	0.125387	1	0.965398	-0.0508049	0.9616	0.902708	-0.147668	1	1.61951	0.695554	0.0400641	20.9168	23.0462	40.5754	42.772	23.1949	27.0616	29.9363	38.9197	21.3785	32.7121	46.3342	37.3161	48.1745	51.4409	41.8701	42.5627	39.1756	43.7146	49.7144	41.8301	40.9983
Aim1	absent in melanoma 1	0.406668	-1.29808	3.43806e-15	0.865176	-0.208934	1	0.529254	-0.917967	1.00499e-07	0.924789	-0.112804	1	2.20544	1.14106	2.23943e-11	109.121	111.344	82.5191	89.3563	88.8674	91.1426	80.1352	42.5006	36.9263	46.5075	38.3251	219.238	229.968	219.016	204.605	224.985	188.38	133.245	112.082	126.613	99.5878
Aim2	absent in melanoma 2	1.24351	0.314422	0.712845	0.590078	-0.761023	1	0.980787	-0.0279889	0.987665	1.11295	0.154388	1	0.715064	-0.483857	0.427252	141.041	106.781	60.4412	39.2926	77.3981	85.0703	40.7582	108.733	209.555	80.3537	112.469	50.9581	124.902	44.5664	55.6793	145.816	43.8335	75.8436	84.4826	57.506	70.4156
Aacs	acetoacetyl-CoA synthetase	0.898057	-0.155121	0.740304	0.942755	-0.0850458	1	0.90329	-0.146739	0.832699	1.13081	0.177359	1	1.5711	0.651772	0.0206289	31.5826	36.0849	24.3328	20.1138	27.7853	30.1728	37.5677	21.1261	32.2514	33.6269	23.1467	44.8593	51.0445	48.6449	45.5343	59.7822	58.1453	40.4654	42.5869	44.9707	46.0656
Acat1	acetyl-Coenzyme A acetyltransferase 1	1.30773	0.387065	0.111895	0.99096	-0.0131005	1	0.99559	-0.00637684	0.995632	1.06172	0.0863969	1	1.31017	0.389751	0.0793595	45.756	50.7283	58.8735	50.5434	50.7668	50.9787	52.9885	87.6733	68.0353	60.8129	54.3793	63.1383	74.9447	65.4786	79.8323	69.3471	66.9395	63.2885	73.2188	72.5837	61.1201
Acaa1a	acetyl-Coenzyme A acyltransferase 1A	1.30509	0.384152	0.528855	1.51436	0.598709	1	0.965517	-0.050627	0.968313	0.943095	-0.0845248	1	2.32633	1.21805	0.00242665	7.35056	3.37249	10.9368	13.5572	10.1006	8.81286	11.2844	10.1593	6.82441	8.44731	12.2758	18.6518	14.866	16.9025	14.335	13.3131	19.9	16.6766	14.6705	18.5419	15.0198
Acaa2	acetyl-Coenzyme A acyltransferase 2 (mitochondrial 3-oxoacyl-Coenzyme A thiolase)	0.650602	-0.620154	0.270367	1.25489	0.327559	1	0.605324	-0.724221	0.261253	1.03332	0.0472819	1	1.98283	0.987562	0.0322371	6.6155	10.9507	16.3307	17.9652	13.0133	12.9029	12.8469	11.5712	2.51064	6.56084	8.75619	21.7811	21.8917	23.5645	21.1675	19.7841	28.5245	13.7965	13.5267	14.6633	12.2703
Acaca	acetyl-Coenzyme A carboxylase alpha	0.922985	-0.115621	0.719276	0.9857	-0.020779	1	1.20682	0.271209	0.398229	0.98377	-0.0236065	1	1.20749	0.272011	0.207595	64.937	72.6965	57.7449	66.4662	53.8463	69.7322	66.732	59.6666	56.1245	57.9414	66.7071	75.9924	85.5342	74.3961	67.1219	90.6961	74.2831	104.771	93.831	88.8921	92.1237
Acacb	acetyl-Coenzyme A carboxylase beta	0.625632	-0.676614	0.510228	0.552709	-0.855408	1	1.23534	0.304902	0.896114	1.8672	0.900878	1	0.400639	-1.31963	0.100903	3.68025	5.59527	1.14455	2.3212	1.63111	2.49439	1.2197	2.62792	3.70823	1.74713	0.597126	0.848599	2.336	0.980318	1.53132	4.06064	2.2001	1.44928	1.83257	1.93436	1.64577
Aaas	achalasia, adrenocortical insufficiency, alacrimia	1.02908	0.0413527	0.92976	1.11365	0.1553	1	1.50216	0.587039	0.0167458	1.03812	0.0539744	1	0.980312	-0.0286876	0.934587	32.1363	33.5828	34.745	35.7233	40.5129	38.9352	34.0085	33.9978	33.9575	37.3465	32.5446	29.0097	35.0866	34.3922	28.9409	41.4073	31.9064	53.0107	45.8391	46.6697	51.7515
Acp1	acid phosphatase 1, soluble	0.909952	-0.136138	0.738413	0.985335	-0.0213136	1	1.17478	0.232385	0.651555	1.07055	0.0983505	1	0.945353	-0.0810753	0.812863	26.5874	28.4264	34.1801	29.5614	27.7853	31.5554	28.2837	22.2884	25.4552	26.4639	34.0163	26.9694	30.232	27.1234	27.2853	35.1123	27.8828	31.8104	36.1445	31.6067	32.5232
Acp2	acid phosphatase 2, lysosomal	1.2101	0.275121	0.772195	0.787663	-0.344349	1	0.933756	-0.0988819	0.953631	0.791454	-0.337423	1	0.64368	-0.635584	0.299895	12.6648	7.09979	5.19818	6.03364	5.93209	8.24651	5.99614	6.03272	17.6887	8.70538	7.85183	5.7234	4.99438	5.34138	5.4926	3.21765	3.99387	4.48071	3.06789	6.43314	6.01017
Acp5	acid phosphatase 5, tartrate resistant	1.33886	0.421004	0.214892	1.103	0.141428	1	0.848543	-0.23694	0.682447	1.05194	0.0730588	1	3.02741	1.59809	1.46001e-10	23.4734	21.5676	33.7985	31.441	26.9268	25.3231	32.2659	27.9015	51.8501	27.6803	33.33	73.3153	74.5128	90.903	86.6014	79.7053	84.8277	59.3036	58.4964	66.7733	85.5258
Acp6	acid phosphatase 6, lysophosphatidic	1.29567	0.373702	0.547092	1.09067	0.125214	1	0.823622	-0.279945	0.774101	0.795613	-0.329862	1	0.600745	-0.735176	0.102964	13.4272	18.4078	16.2915	15.4566	14.1833	16.3798	23.971	24.2508	8.64229	23.8916	26.3652	9.38415	9.19037	10.329	6.92573	5.62164	10.4406	9.50275	6.461	8.06594	7.70667
Acpl2	acid phosphatase-like 2	0.904859	-0.144235	0.899595	1.58547	0.664908	1	1.21854	0.285148	0.869596	0.700696	-0.513138	1	0.995072	-0.00712766	1	2.17785	3.15739	4.05485	6.52575	2.19771	5.49973	5.64589	2.54228	2.62978	4.60895	1.54361	2.83073	3.86479	2.65104	2.59031	1.07382	2.874	4.12147	3.22741	4.2904	3.54893
Anp32a	acidic (leucine-rich) nuclear phosphoprotein 32 family, member A	0.983555	-0.0239228	0.963161	0.967447	-0.0477456	1	0.978169	-0.0318442	0.968554	1.05807	0.0814322	1	0.791322	-0.337664	0.239455	317.783	320.014	295.016	250.628	322.761	362.63	267.239	384.726	387.446	260.917	190.201	227.551	256.741	253.858	267.916	284.905	228.197	220.798	272.128	222.022	247.767
Anp32e	acidic (leucine-rich) nuclear phosphoprotein 32 family, member E	0.664143	-0.590434	0.0256419	1.00728	0.0104625	1	0.920631	-0.119304	0.857227	1.05012	0.0705586	1	0.317414	-1.65556	5.634e-13	746.76	791.166	617.562	540.953	900.126	775.921	677.897	577.247	560.899	459.167	311.407	219.04	248.666	216.464	270.561	244.938	202.964	196.699	234.646	197.552	210.924
[truncated: 10,437 more rows]

## Sheet: C. Gene set enrichment analyses
Enriched expression signature term	PreB KO vs WT	Immature B KO vs WT	Immature B Hz vs WT	Immature B WT vs PreB WT	PreB Hz vs WT
[truncated: 4,436 more rows]

[truncated: 5 more sheets: D. Gene ontology of DE genes, E. BAP1 ChIP-Seq, F. GREAT analyses BAP1 peaks, G. RNA-|ChIP-Seq Consolidation, H. GO BAP1-regulated genes]
